# Supplementary material for: ASPSCR1-TFE3 reprograms transcription by organizing enhancer loops around hexameric VCP/p97
Source: Nat Commun. 2024 Feb 7;15:1165. doi: 10.1038/s41467-024-45280-5 (PMC10850509; doi:10.1038/s41467-024-45280-5)
Supplement: Supplementary file 4 — Source Data [file 41467_2024_45280_MOESM4_ESM.zip › Source Data/Source Data 20231215.xlsx]

## Sheet: Fig4a
seqnames		start	end	width	V5	V6	annotation	distanceToTSS	ENSEMBL	SYMBOL	group
1	chr1	980051	981120	1070	773	25.2353	Promoter	0	ENSG00000187642	PERM1	promoter
2	chr1	983701	984120	420	32	2.12524	Distal Intergenic	-1608	ENSG00000187642	PERM1	distal
3	chr1	999801	1001170	1370	352	11.7599	Promoter	0	ENSG00000188290	HES4	promoter
4	chr1	1069461	1070480	1020	1016	37.6373	Downstream (<1kb)	3826	ENSG00000237330	RNF223	distal
5	chr1	1079421	1080320	900	103	3.97927	Downstream (1-2kb)	3752	ENSG00000131591	C1orf159	distal
6	chr1	1116051	1116570	520	86	4.24158	Promoter	0	ENSG00000131591	C1orf159	promoter
7	chr1	2545851	2546450	600	143	6.13865	Exon (ENST00000644246.1/ENST00000644246.1, exon 2 of 2)	5148	NA	TNFRSF14-AS1	distal
8	chr1	2548161	2549450	1290	174	6.9546	Downstream (<1kb)	2148	NA	TNFRSF14-AS1	distal
9	chr1	2555051	2556310	1260	2737	79.6043	Promoter	0	ENSG00000157873	TNFRSF14	promoter
10	chr1	2556891	2557650	760	277	16.618	Promoter	0	NA	TNFRSF14-AS1	promoter
11	chr1	2585691	2586930	1240	448	16.4251	Promoter	0	ENSG00000157870	PRXL2B	promoter
12	chr1	3501111	3501570	460	162	9.92646	Exon (ENST00000356575.9/1953, exon 19 of 37)	-4394	ENSG00000162591	MEGF6	distal
13	chr1	3503731	3505660	1930	2167	76.0698	Exon (ENST00000356575.9/1953, exon 16 of 37)	-7014	ENSG00000162591	MEGF6	distal
14	chr1	3530971	3531810	840	104	4.28019	Promoter	0	ENSG00000162591	MEGF6	promoter
15	chr1	9127071	9127930	860	507	21.9046	Promoter	851	ENSG00000180758	GPR157	promoter
16	chr1	9128801	9129840	1040	184	7.54782	Promoter	0	ENSG00000180758	GPR157	promoter
17	chr1	9162881	9163310	430	174	8.24417	Intron (ENST00000635687.1/106614088, intron 1 of 1)	-11104	ENSG00000284357	MIR34A	distal
18	chr1	9163431	9164600	1170	377	15.3287	Intron (ENST00000635687.1/106614088, intron 1 of 1)	-11654	ENSG00000284357	MIR34A	distal
19	chr1	9182271	9183480	1210	128	5.36823	Promoter	0	ENSG00000228526	MIR34AHG	promoter
20	chr1	9195591	9196760	1170	496	29.0997	Exon (ENST00000635271.1/102724571, exon 3 of 3)	4553	ENSG00000234546	LNCTAM34A	distal
21	chr1	9232971	9233530	560	95	5.42675	Distal Intergenic	-1245	ENSG00000049239	H6PD	distal
22	chr1	9234251	9235200	950	258	11.2818	Promoter	0	ENSG00000049239	H6PD	promoter
23	chr1	9241901	9242960	1060	333	13.3915	Intron (ENST00000377403.6/9563, intron 1 of 4)	2057	ENSG00000049239	H6PD	distal
24	chr1	9244411	9245090	680	320	13.9434	5' UTR	4567	ENSG00000049239	H6PD	distal
25	chr1	9274981	9276400	1420	698	31.1016	Distal Intergenic	-16494	ENSG00000171621	SPSB1	distal
26	chr1	9280111	9281790	1680	413	15.8001	Distal Intergenic	-11104	ENSG00000171621	SPSB1	distal
27	chr1	9289701	9291460	1760	1414	44.4165	Distal Intergenic	-1434	ENSG00000171621	SPSB1	distal
28	chr1	9292251	9292920	670	92	6.06424	Promoter	0	ENSG00000171621	SPSB1	promoter
29	chr1	9293091	9293510	420	58	3.44258	Promoter	197	ENSG00000171621	SPSB1	promoter
30	chr1	9294331	9295570	1240	79	3.34978	Promoter	0	ENSG00000171621	SPSB1	promoter
31	chr1	9296881	9297310	430	304	16.0637	Intron (ENST00000328089.11/80176, intron 1 of 2)	2353	ENSG00000171621	SPSB1	distal
32	chr1	9302981	9303510	530	45	2.69064	Intron (ENST00000328089.11/80176, intron 1 of 2)	8453	ENSG00000171621	SPSB1	distal
33	chr1	9321581	9321990	410	95	5.13838	Intron (ENST00000328089.11/80176, intron 1 of 2)	27053	ENSG00000171621	SPSB1	distal
34	chr1	9326211	9326750	540	71	4.28392	Intron (ENST00000328089.11/80176, intron 1 of 2)	-24681	ENSG00000171621	SPSB1	distal
35	chr1	9349281	9349810	530	135	7.09882	Intron (ENST00000328089.11/80176, intron 1 of 2)	-1621	ENSG00000171621	SPSB1	distal
36	chr1	9350041	9350700	660	74	4.51848	Promoter	-731	ENSG00000171621	SPSB1	promoter
37	chr1	9376711	9377390	680	96	4.54282	Distal Intergenic	21004	ENSG00000171621	SPSB1	distal
38	chr1	9437641	9439580	1940	1635	52.3798	Promoter	984	ENSG00000284693	LINC02606	promoter
39	chr1	9440371	9442750	2380	1045	35.6993	Promoter	0	ENSG00000284693	LINC02606	promoter
40	chr1	9448741	9449620	880	96	4.24906	Distal Intergenic	-8177	ENSG00000284693	LINC02606	distal
41	chr1	9454561	9455390	830	135	5.20284	Distal Intergenic	-13997	ENSG00000284693	LINC02606	distal
42	chr1	9473091	9473540	450	169	9.89647	Distal Intergenic	-32527	ENSG00000284693	LINC02606	distal
43	chr1	9476551	9477470	920	993	38.5246	Distal Intergenic	-35987	ENSG00000284693	LINC02606	distal
44	chr1	12549371	12550210	840	142	6.7436	Distal Intergenic	28813	ENSG00000276830	MIR6730	distal
45	chr1	12556341	12556810	470	236	14.1267	Distal Intergenic	22213	ENSG00000276830	MIR6730	distal
46	chr1	12580051	12580570	520	117	6.80799	Exon (ENST00000616661.5/9249, exon 2 of 6)	-1028	ENSG00000276830	MIR6730	distal
47	chr1	12595261	12596490	1230	317	9.8399	Promoter	0	ENSG00000162496	DHRS3	promoter
48	chr1	12618261	12618740	480	125	6.0557	Promoter	-51	ENSG00000162496	DHRS3	promoter
49	chr1	14880211	14881380	1170	543	22.9148	Intron (ENST00000636203.1/23254, intron 3 of 16)	-42750	ENSG00000189337	KAZN	distal
50	chr1	14909991	14910550	560	150	8.69448	Intron (ENST00000636203.1/23254, intron 3 of 16)	-13580	ENSG00000189337	KAZN	distal
51	chr1	14923651	14924910	1260	506	15.1736	Promoter	0	ENSG00000189337	KAZN	promoter
52	chr1	14929661	14931070	1410	517	16.5616	Promoter	0	ENSG00000189337	KAZN	promoter
53	chr1	14939681	14940400	720	399	18.2694	Intron (ENST00000636203.1/23254, intron 3 of 16)	-5519	ENSG00000189337	KAZN	distal
54	chr1	14945431	14946050	620	65	3.43302	Promoter	0	ENSG00000189337	KAZN	promoter
55	chr1	14946841	14947580	740	77	3.57564	Promoter	922	ENSG00000189337	KAZN	promoter
56	chr1	14953991	14954850	860	60	3.55444	Intron (ENST00000636203.1/23254, intron 3 of 16)	8072	ENSG00000189337	KAZN	distal
57	chr1	14968011	14969120	1110	803	33.0187	Intron (ENST00000636203.1/23254, intron 4 of 16)	22092	ENSG00000189337	KAZN	distal
58	chr1	14994911	14997200	2290	1425	43.0699	Intron (ENST00000636203.1/23254, intron 4 of 16)	48992	ENSG00000189337	KAZN	distal
59	chr1	14997881	14998300	420	133	6.97962	Intron (ENST00000636203.1/23254, intron 4 of 16)	51962	ENSG00000189337	KAZN	distal
60	chr1	15000871	15002110	1240	504	15.4037	Intron (ENST00000636203.1/23254, intron 4 of 16)	54952	ENSG00000189337	KAZN	distal
61	chr1	15005101	15005510	410	86	4.42725	Intron (ENST00000636203.1/23254, intron 4 of 16)	59182	ENSG00000189337	KAZN	distal
62	chr1	15014571	15015040	470	268	17.2142	Intron (ENST00000636203.1/23254, intron 4 of 16)	68652	ENSG00000189337	KAZN	distal
63	chr1	15016721	15017300	580	53	3.11878	Intron (ENST00000636203.1/23254, intron 4 of 16)	70802	ENSG00000189337	KAZN	distal
64	chr1	15027591	15028840	1250	672	26.0489	Intron (ENST00000636203.1/23254, intron 4 of 16)	81672	ENSG00000189337	KAZN	distal
65	chr1	17489291	17490080	790	159	7.24254	Distal Intergenic	-49614	ENSG00000179051	RCC2	distal
66	chr1	17502331	17502960	630	600	28.1455	Distal Intergenic	-36738	ENSG00000074964	ARHGEF10L	distal
67	chr1	17532011	17532510	500	84	4.30347	Distal Intergenic	-7188	ENSG00000074964	ARHGEF10L	distal
68	chr1	17551891	17552320	430	100	6.1753	Intron (ENST00000361221.8/55160, intron 1 of 28)	12193	ENSG00000074964	ARHGEF10L	distal
69	chr1	17564601	17565150	550	133	7.22309	Intron (ENST00000361221.8/55160, intron 1 of 28)	-15403	ENSG00000074964	ARHGEF10L	distal
70	chr1	17569331	17570360	1030	331	14.0209	Intron (ENST00000361221.8/55160, intron 1 of 28)	-10193	ENSG00000074964	ARHGEF10L	distal
71	chr1	17586101	17586900	800	774	29.8288	Intron (ENST00000361221.8/55160, intron 2 of 28)	5548	ENSG00000074964	ARHGEF10L	distal
72	chr1	17587581	17588550	970	513	18.1827	Exon (ENST00000361221.8/55160, exon 3 of 29)	7028	ENSG00000074964	ARHGEF10L	distal
73	chr1	18882451	18883090	640	125	6.27796	Promoter	185	ENSG00000265606	MIR4695	promoter
74	chr1	18890271	18893000	2730	1458	43.9367	Promoter	0	ENSG00000159423	ALDH4A1	promoter
75	chr1	18894421	18895050	630	96	4.49448	Intron (ENST00000290597.9/8659, intron 1 of 15)	2098	ENSG00000221662	MIR1290	distal
76	chr1	18902211	18902660	450	91	5.30401	Promoter	0	ENSG00000159423	ALDH4A1	promoter
77	chr1	26005051	26005830	780	65	3.40016	Distal Intergenic	-6934	ENSG00000158006	PAFAH2	distal
78	chr1	26005951	26006550	600	88	4.44388	Exon (ENST00000516381.1/ENST00000516381.1, exon 1 of 1)	-7834	ENSG00000158006	PAFAH2	distal
79	chr1	26036101	26036720	620	111	6.47021	3' UTR	3971	ENSG00000158008	EXTL1	distal
80	chr1	26048661	26050510	1850	619	15.3779	Exon (ENST00000640097.1/ENST00000640097.1, exon 2 of 2)	-2543	ENSG00000158014	SLC30A2	distal
81	chr1	26055151	26056150	1000	143	6.45442	Intron (ENST00000374272.3/84676, intron 7 of 8)	-9033	ENSG00000158014	SLC30A2	distal
82	chr1	26063531	26064000	470	77	3.83986	Intron (ENST00000374272.3/84676, intron 2 of 8)	3633	ENSG00000158022	TRIM63	distal
83	chr1	26065571	26066180	610	71	4.28552	Intron (ENST00000374272.3/84676, intron 2 of 8)	1453	ENSG00000158022	TRIM63	distal
84	chr1	26066431	26068080	1650	921	24.5838	Promoter	0	ENSG00000158022	TRIM63	promoter
85	chr1	26072301	26072940	640	186	9.9415	Distal Intergenic	-3865	ENSG00000158022	TRIM63	distal
86	chr1	26075521	26076260	740	597	32.0332	Distal Intergenic	-7085	ENSG00000158022	TRIM63	distal
87	chr1	26094641	26095210	570	96	4.82952	Distal Intergenic	-15955	ENSG00000175087	PDIK1L	distal
88	chr1	26111451	26112220	770	93	4.48335	Promoter	0	ENSG00000175087	PDIK1L	promoter
89	chr1	26431951	26432730	780	445	18.7635	Promoter	0	ENSG00000117682	DHDDS	promoter
90	chr1	26471651	26473310	1660	275	7.62053	Promoter	0	ENSG00000198830	HMGN2	promoter
91	chr1	26500031	26501790	1760	1094	39.6497	Distal Intergenic	26602	ENSG00000198830	HMGN2	distal
92	chr1	27365611	27366830	1220	195	8.14848	Promoter	28	ENSG00000142733	MAP3K6	promoter
93	chr1	27402181	27403720	1540	275	10.3536	Downstream (<1kb)	9559	ENSG00000181773	GPR3	distal
94	chr1	27412851	27413330	480	143	8.07992	Intron (ENST00000618852.5/10163, intron 6 of 8)	20229	ENSG00000181773	GPR3	distal
95	chr1	27418361	27418920	560	316	15.0724	Exon (ENST00000618852.5/10163, exon 4 of 9)	25739	ENSG00000181773	GPR3	distal
96	chr1	27428471	27429090	620	279	14.056	5' UTR	35849	ENSG00000181773	GPR3	distal
97	chr1	27490401	27490860	460	124	6.97575	Promoter	-234	ENSG00000158195	WASF2	promoter
98	chr1	27504451	27505300	850	235	12.439	Distal Intergenic	-14284	ENSG00000158195	WASF2	distal
99	chr1	27542221	27543440	1220	635	23.9817	Intron (ENST00000247087.10/27245, intron 5 of 5)	10105	ENSG00000126705	AHDC1	distal
100	chr1	27544411	27545440	1030	143	5.58993	Intron (ENST00000247087.10/27245, intron 5 of 5)	8105	ENSG00000126705	AHDC1	distal
101	chr1	27556921	27557780	860	126	6.43941	Promoter	581	ENSG00000126705	AHDC1	promoter
102	chr1	27563391	27563950	560	74	3.829	Intron (ENST00000247087.10/27245, intron 1 of 5)	4310	ENSG00000126705	AHDC1	distal
103	chr1	27568171	27568690	520	126	7.0243	Promoter	0	ENSG00000126705	AHDC1	promoter
104	chr1	27575501	27576200	700	150	7.50711	Intron (ENST00000247087.10/27245, intron 1 of 5)	-7241	ENSG00000126705	AHDC1	distal
105	chr1	27601711	27602280	570	162	8.88228	Intron (ENST00000247087.10/27245, intron 1 of 5)	1134	ENSG00000126705	AHDC1	distal
106	chr1	32179481	32180470	990	837	29.3343	Promoter	0	ENSG00000084652	TXLNA	promoter
107	chr1	32197741	32198260	520	130	7.25181	3' UTR	-2126	ENSG00000160050	CCDC28B	distal
108	chr1	32198981	32201140	2160	2293	46.8257	Promoter	0	ENSG00000160050	CCDC28B	promoter
109	chr1	44775351	44775820	470	57	2.80015	Promoter	0	ENSG00000142937	RPS8	promoter
110	chr1	44786051	44786870	820	580	22.8074	Exon (ENST00000372207.4/266675, exon 3 of 9)	1300	ENSG00000142959	BEST4	distal
111	chr1	44796701	44797180	480	156	7.60302	Distal Intergenic	-3197	ENSG00000173846	PLK3	distal
112	chr1	44799381	44800450	1070	1454	53.7093	Promoter	0	ENSG00000173846	PLK3	promoter
113	chr1	44802091	44802870	780	138	6.18617	Promoter	-398	ENSG00000173846	PLK3	promoter
114	chr1	44807031	44808430	1400	579	27.7182	Promoter	-52	ENSG00000222009	BTBD19	promoter
115	chr1	44810151	44810640	490	258	14.8947	Promoter	-20	ENSG00000222009	BTBD19	promoter
116	chr1	56385081	56385760	680	273	13.7038	Intron (ENST00000641494.1/8613, intron 3 of 5)	-29175	ENSG00000223956	LINC01767	distal
117	chr1	56425131	56425540	410	149	9.73532	Intron (ENST00000641494.1/8613, intron 3 of 5)	10067	ENSG00000223956	LINC01767	distal
118	chr1	56446301	56447130	830	267	11.6954	Intron (ENST00000641494.1/8613, intron 3 of 5)	31237	ENSG00000223956	LINC01767	distal
119	chr1	56452311	56453860	1550	1372	30.6665	Intron (ENST00000641494.1/8613, intron 3 of 5)	37247	ENSG00000223956	LINC01767	distal
120	chr1	56468121	56469060	940	117	6.65668	Intron (ENST00000641494.1/8613, intron 3 of 5)	42979	ENSG00000162407	PLPP3	distal
121	chr1	56508371	56509060	690	1032	49.2633	Intron (ENST00000641494.1/8613, intron 1 of 5)	2979	ENSG00000162407	PLPP3	distal
122	chr1	153506581	153507340	760	218	9.95723	Distal Intergenic	28651	ENSG00000197956	S100A6	distal
123	chr1	153533851	153534260	410	89	5.42485	Exon (ENST00000420695.1/ENST00000420695.1, exon 1 of 2)	1731	ENSG00000197956	S100A6	distal
124	chr1	153548951	153549790	840	334	14.8471	Promoter	0	ENSG00000188015	S100A3	promoter
125	chr1	153565691	153566100	410	122	5.86374	Promoter	0	ENSG00000196754	S100A2	promoter
126	chr1	153566441	153567160	720	189	9.85906	Promoter	0	ENSG00000196754	S100A2	promoter
127	chr1	153945561	153946920	1360	891	24.8586	Promoter	0	ENSG00000198837	DENND4B	promoter
128	chr1	153967131	153967700	570	148	8.12509	Promoter	0	ENSG00000143578	CREB3L4	promoter
129	chr1	153977271	153977880	610	125	5.89156	Promoter	0	ENSG00000143543	JTB	promoter
130	chr1	154220291	154221690	1400	3446	93.7877	Promoter	0	ENSG00000143612	C1orf43	promoter
131	chr1	156106161	156106730	570	135	6.86614	Exon (ENST00000515711.1/ENST00000515711.1, exon 1 of 3)	-7940	ENSG00000160789	LMNA	distal
132	chr1	156114051	156114940	890	85	5.00152	Promoter	0	ENSG00000160789	LMNA	promoter
133	chr1	156119521	156121440	1920	254	8.83745	Intron (ENST00000502751.5/4000, intron 2 of 3)	-1702	ENSG00000160789	LMNA	distal
134	chr1	156125141	156125830	690	377	19.7143	Promoter	-330	ENSG00000160789	LMNA	promoter
135	chr1	156161391	156161960	570	65	3.65801	Promoter	164	ENSG00000196189	SEMA4A	promoter
136	chr1	179081251	179083050	1800	816	26.294	Promoter	0	ENSG00000186283	TOR3A	promoter
137	chr1	179091621	179092160	540	343	15.9955	Exon (ENST00000472001.1/64222, exon 4 of 5)	5823	ENSG00000186283	TOR3A	distal
138	chr1	201170201	201171630	1430	138	7.04514	Promoter	0	ENSG00000116857	TMEM9	promoter
139	chr1	201172931	201173800	870	1918	79.3076	Distal Intergenic	-1357	ENSG00000116857	TMEM9	distal
140	chr1	201176831	201177440	610	260	13.9501	Distal Intergenic	-5257	ENSG00000116857	TMEM9	distal
141	chr1	201179171	201179590	420	110	6.21733	Distal Intergenic	-7597	ENSG00000116857	TMEM9	distal
142	chr1	201183671	201185410	1740	303	14.2752	Distal Intergenic	-5415	ENSG00000163395	IGFN1	distal
143	chr1	201190431	201190950	520	100	6.39906	Promoter	0	ENSG00000163395	IGFN1	promoter
144	chr1	201191521	201192860	1340	519	18.667	Promoter	696	ENSG00000163395	IGFN1	promoter
145	chr1	201222771	201223280	510	103	5.63022	3' UTR	9675	ENSG00000163395	IGFN1	distal
146	chr1	201538861	201540530	1670	701	30.138	Intron (ENST00000648727.1/ENST00000648727.1, intron 1 of 1)	18805	NA	RPS10P7	distal
147	chr1	201565251	201565650	400	67	3.8288	Intron (ENST00000648727.1/ENST00000648727.1, intron 1 of 1)	45195	NA	RPS10P7	distal
148	chr1	201696231	201696960	730	305	18.6373	Intron (ENST00000367302.5/89796, intron 3 of 29)	-22548	ENSG00000264802	MIR5191	distal
149	chr1	201703051	201704380	1330	634	19.9062	Intron (ENST00000367302.5/89796, intron 3 of 29)	-15128	ENSG00000264802	MIR5191	distal
150	chr1	201713371	201713870	500	137	7.5441	Intron (ENST00000367302.5/89796, intron 4 of 29)	-5638	ENSG00000264802	MIR5191	distal
151	chr1	201714521	201715130	610	159	7.56706	Intron (ENST00000367302.5/89796, intron 4 of 29)	-4378	ENSG00000264802	MIR5191	distal
152	chr1	201719701	201720320	620	179	10.4176	Promoter	193	ENSG00000264802	MIR5191	promoter
153	chr1	207051021	207051760	740	193	7.39324	Promoter	0	ENSG00000180667	YOD1	promoter
154	chr1	207052931	207053750	820	410	16.2547	Promoter	0	ENSG00000123836	PFKFB2	promoter
155	chr1	207058221	207059350	1130	139	6.86218	Intron (ENST00000545806.5/5208, intron 3 of 5)	4910	ENSG00000123836	PFKFB2	distal
156	chr1	207060031	207060460	430	92	5.73514	Intron (ENST00000545806.5/5208, intron 3 of 5)	6720	ENSG00000123836	PFKFB2	distal
157	chr1	207064241	207065610	1370	945	25.5629	3' UTR	-3814	ENSG00000123836	PFKFB2	distal
158	chr1	207811881	207812710	830	736	34.5735	Exon (ENST00000608023.5/100128537, exon 5 of 5)	-9358	ENSG00000284203	MIR29B2	distal
159	chr1	207821671	207822570	900	69	3.37865	Promoter	132	NA	MIR29B2CHG	promoter
160	chr1	209827851	209828290	440	112	5.60565	Promoter	0	ENSG00000117597	UTP25	promoter
161	chr1	209845711	209846280	570	269	15.3776	Intron (ENST00000491415.7/27042, intron 11 of 11)	6906	ENSG00000117597	UTP25	distal
162	chr1	209863971	209864440	470	95	5.92432	Distal Intergenic	25166	ENSG00000117597	UTP25	distal
163	chr1	209879431	209879940	510	84	5.0629	Distal Intergenic	-20983	ENSG00000143469	SYT14	distal
164	chr1	209883181	209883600	420	122	6.28629	Distal Intergenic	-17323	ENSG00000143469	SYT14	distal
165	chr1	209884561	209885160	600	254	10.9228	Distal Intergenic	-15763	ENSG00000143469	SYT14	distal
166	chr1	210905651	210906750	1100	1081	39.1208	Intron (ENST00000367007.5/3756, intron 7 of 11)	112440	ENSG00000143473	KCNH1	distal
167	chr1	210909831	210910610	780	1080	48.2326	Intron (ENST00000367007.5/3756, intron 7 of 11)	108580	ENSG00000143473	KCNH1	distal
168	chr1	212442021	212442680	660	365	16.6948	Exon (ENST00000366988.5/29937, exon 2 of 4)	9030	ENSG00000117691	NENF	distal
169	chr1	212470021	212470430	410	126	6.73285	Intron (ENST00000661486.1/ENST00000661486.1, intron 1 of 2)	37030	ENSG00000117691	NENF	distal
170	chr1	212488611	212489010	400	142	8.13866	Distal Intergenic	55620	ENSG00000117691	NENF	distal
171	chr1	212518341	212519100	760	1424	58.9916	Intron (ENST00000651527.1/ENST00000651527.1, intron 1 of 4)	-26594	ENSG00000228067	LINC01740	distal
172	chr1	212529191	212530010	820	280	13.0184	Intron (ENST00000651527.1/ENST00000651527.1, intron 2 of 4)	-15684	ENSG00000228067	LINC01740	distal
173	chr1	212532301	212532770	470	111	6.63095	Intron (ENST00000651527.1/ENST00000651527.1, intron 3 of 4)	-12924	ENSG00000228067	LINC01740	distal
174	chr1	212545881	212546420	540	324	14.6401	Promoter	187	ENSG00000228067	LINC01740	promoter
175	chr1	212558561	212559310	750	209	9.80022	Exon (ENST00000564287.2/ENST00000564287.2, exon 1 of 1)	-6024	ENSG00000162772	ATF3	distal
176	chr1	212566701	212567540	840	145	6.58262	Intron (ENST00000366981.8/467, intron 1 of 3)	1367	ENSG00000162772	ATF3	distal
177	chr1	226662661	226663390	730	411	19.4735	Intron (ENST00000272117.7/3707, intron 1 of 6)	-2991	NA	ITPKB-IT1	distal
178	chr1	226703091	226703800	710	252	9.94363	Intron (ENST00000272117.7/3707, intron 1 of 6)	-28024	NA	ITPKB-IT1	distal
179	chr1	226708431	226709300	870	179	7.69445	Intron (ENST00000272117.7/3707, intron 1 of 6)	28158	ENSG00000143772	ITPKB	distal
180	chr1	234599011	234600540	1530	345	12.7341	Distal Intergenic	7554	ENSG00000168264	IRF2BP2	distal
181	chr1	234607771	234608530	760	105	4.44997	Promoter	0	ENSG00000168264	IRF2BP2	promoter
182	chr1	234609161	234609800	640	50	2.81058	Promoter	0	ENSG00000168264	IRF2BP2	promoter
183	chr1	234610021	234611400	1380	324	16.5127	Promoter	-496	ENSG00000168264	IRF2BP2	promoter
184	chr1	234612691	234613120	430	135	6.70922	Distal Intergenic	-3166	ENSG00000168264	IRF2BP2	distal
185	chr1	234617151	234617780	630	278	14.3855	Distal Intergenic	-7626	ENSG00000168264	IRF2BP2	distal
186	chr10	610901	611400	500	162	8.08935	Intron (ENST00000280886.12/22982, intron 1 of 36)	-17238	ENSG00000225140	LOC101930421	distal
187	chr10	614571	615460	890	857	33.3161	Intron (ENST00000280886.12/22982, intron 1 of 36)	-13178	ENSG00000225140	LOC101930421	distal
188	chr10	621591	622080	490	151	7.7126	Intron (ENST00000280886.12/22982, intron 1 of 36)	-6558	ENSG00000225140	LOC101930421	distal
189	chr10	622981	623500	520	296	15.5847	Intron (ENST00000280886.12/22982, intron 1 of 36)	-5138	ENSG00000225140	LOC101930421	distal
190	chr10	624401	626010	1610	740	36.5336	Intron (ENST00000280886.12/22982, intron 1 of 36)	-2628	ENSG00000225140	LOC101930421	distal
191	chr10	3045581	3046720	1140	901	35.1836	Intron (ENST00000658425.1/ENST00000658425.1, intron 1 of 1)	-19613	ENSG00000067057	PFKP	distal
192	chr10	3048621	3049020	400	109	6.63342	Distal Intergenic	-17313	ENSG00000067057	PFKP	distal
193	chr10	3054321	3054720	400	185	10.6451	Distal Intergenic	-11613	ENSG00000067057	PFKP	distal
194	chr10	3067351	3069560	2210	174	6.8174	Promoter	0	ENSG00000067057	PFKP	promoter
195	chr10	3107451	3108070	620	401	19.772	Intron (ENST00000381125.9/5214, intron 8 of 21)	2572	ENSG00000067057	PFKP	distal
196	chr10	43396471	43397650	1180	993	30.5548	Promoter	0	ENSG00000169813	HNRNPF	promoter
197	chr10	43407261	43408280	1020	466	18.8241	Promoter	0	ENSG00000169813	HNRNPF	promoter
198	chr10	43408741	43409350	610	125	5.87422	Promoter	0	ENSG00000169813	HNRNPF	promoter
199	chr10	43420051	43421360	1310	750	27.5603	Exon (ENST00000442526.2/ENST00000442526.2, exon 1 of 2)	-2613	ENSG00000221400	SNORD3J	distal
200	chr10	43436501	43437110	610	93	5.10685	Promoter	0	ENSG00000243660	ZNF487	promoter
201	chr10	44947471	44948340	870	186	7.87844	Intron (ENST00000425541.2/ENST00000425541.2, intron 1 of 1)	-11067	ENSG00000107551	RASSF4	distal
202	chr10	44958181	44958680	500	84	6.20617	Promoter	-727	ENSG00000107551	RASSF4	promoter
203	chr10	44959521	44960040	520	86	5.57415	Promoter	0	ENSG00000224812	TMEM72-AS1	promoter
204	chr10	44963151	44963690	540	93	6.64526	Intron (ENST00000489171.5/83937, intron 1 of 9)	3312	ENSG00000107551	RASSF4	distal
205	chr10	44964051	44964660	610	184	8.57323	Intron (ENST00000489171.5/83937, intron 1 of 9)	4212	ENSG00000107551	RASSF4	distal
206	chr10	44974941	44975370	430	73	4.26557	Intron (ENST00000489171.5/83937, intron 2 of 9)	3147	ENSG00000107551	RASSF4	distal
207	chr10	44981691	44982940	1250	466	17.3561	Promoter	-88	ENSG00000107551	RASSF4	promoter
208	chr10	44995181	44996590	1410	105	4.08217	3' UTR	4298	ENSG00000165511	ZNF22-AS1	distal
209	chr10	44998081	44998810	730	296	12.9856	Exon (ENST00000625168.1/220979, exon 2 of 2)	2078	ENSG00000165511	ZNF22-AS1	distal
210	chr10	69328031	69328470	440	133	7.16539	Intron (ENST00000436817.6/3098, intron 4 of 20)	9178	ENSG00000156515	HK1	distal
211	chr10	69349071	69349690	620	212	11.3101	Intron (ENST00000436817.6/3098, intron 5 of 20)	11051	ENSG00000156515	HK1	distal
212	chr10	69360601	69361060	460	84	4.46054	Intron (ENST00000436817.6/3098, intron 6 of 20)	22581	ENSG00000156515	HK1	distal
213	chr10	69362531	69363500	970	156	9.0232	Intron (ENST00000436817.6/3098, intron 6 of 20)	24511	ENSG00000156515	HK1	distal
214	chr10	69375371	69375870	500	63	4.45083	Intron (ENST00000436817.6/3098, intron 10 of 20)	-16409	ENSG00000156515	HK1	distal
215	chr10	69383191	69384260	1070	1216	36.8982	Intron (ENST00000436817.6/3098, intron 13 of 20)	-8019	ENSG00000156515	HK1	distal
216	chr10	69408661	69409520	860	327	15.8621	Promoter	0	ENSG00000075073	TACR2	promoter
217	chr10	71835781	71836840	1060	211	11.5672	Intron (ENST00000394936.8/5660, intron 1 of 13)	-7647	ENSG00000197746	PSAP	distal
218	chr10	71850471	71851480	1010	146	8.41359	Promoter	0	ENSG00000197746	PSAP	promoter
219	chr10	71859721	71860900	1180	837	23.9157	Distal Intergenic	-8396	ENSG00000197746	PSAP	distal
220	chr10	71867991	71869030	1040	1187	55.9126	Distal Intergenic	-16666	ENSG00000197746	PSAP	distal
221	chr10	71871171	71871700	530	198	9.32169	Distal Intergenic	-19846	ENSG00000197746	PSAP	distal
222	chr10	71880261	71881940	1680	1039	38.6701	Distal Intergenic	-28936	ENSG00000197746	PSAP	distal
223	chr10	71888481	71889570	1090	2142	92.0707	Distal Intergenic	-37156	ENSG00000197746	PSAP	distal
224	chr10	71911091	71911700	610	74	4.0958	Distal Intergenic	-52695	ENSG00000122863	CHST3	distal
225	chr10	72273411	72274140	730	113	5.15395	Promoter	0	ENSG00000168209	DDIT4	promoter
226	chr10	72274391	72275210	820	49	2.82131	Promoter	372	ENSG00000168209	DDIT4	promoter
227	chr10	72297611	72298520	910	133	6.29058	Distal Intergenic	23592	ENSG00000168209	DDIT4	distal
228	chr10	72309151	72310240	1090	179	6.98972	Distal Intergenic	26625	ENSG00000148719	DNAJB12	distal
229	chr10	72315701	72316170	470	237	14.5188	Distal Intergenic	20695	ENSG00000148719	DNAJB12	distal
230	chr10	72319541	72320370	830	127	6.24104	Distal Intergenic	16495	ENSG00000148719	DNAJB12	distal
231	chr10	72331331	72331930	600	66	3.76898	Downstream (<1kb)	4935	ENSG00000148719	DNAJB12	distal
232	chr10	72334831	72336120	1290	377	15.4246	Promoter	745	ENSG00000148719	DNAJB12	promoter
233	chr10	78948571	78949120	550	118	7.4525	Intron (ENST00000428862.5/283050, intron 2 of 3)	13274	ENSG00000224596	ZMIZ1-AS1	distal
234	chr10	78950871	78951500	630	96	6.02606	Intron (ENST00000428862.5/283050, intron 2 of 3)	10894	ENSG00000224596	ZMIZ1-AS1	distal
235	chr10	78972231	78975140	2910	569	22.7344	Intron (ENST00000456353.5/283050, intron 5 of 9)	-9837	ENSG00000224596	ZMIZ1-AS1	distal
236	chr10	78977731	78978710	980	844	36.6255	Intron (ENST00000456353.5/283050, intron 5 of 9)	-15337	ENSG00000224596	ZMIZ1-AS1	distal
237	chr10	79001321	79001770	450	84	5.91381	Exon (ENST00000427035.1/ENST00000427035.1, exon 2 of 2)	-38927	ENSG00000224596	ZMIZ1-AS1	distal
238	chr10	79002361	79004130	1770	843	23.999	Exon (ENST00000427035.1/ENST00000427035.1, exon 1 of 2)	-39967	ENSG00000224596	ZMIZ1-AS1	distal
239	chr10	79004461	79005630	1170	435	13.8035	Intron (ENST00000456353.5/283050, intron 5 of 9)	-42067	ENSG00000224596	ZMIZ1-AS1	distal
240	chr10	79007471	79008240	770	313	14.1898	Intron (ENST00000456353.5/283050, intron 5 of 9)	-45077	ENSG00000224596	ZMIZ1-AS1	distal
241	chr10	79038901	79039450	550	139	6.97762	Intron (ENST00000456353.5/283050, intron 5 of 9)	27970	ENSG00000224596	ZMIZ1-AS1	distal
242	chr10	79068001	79068910	910	113	5.55688	Promoter	-56	ENSG00000108175	ZMIZ1	promoter
243	chr10	79083981	79084680	700	58	3.24226	Intron (ENST00000334512.10/57178, intron 1 of 24)	15015	ENSG00000108175	ZMIZ1	distal
244	chr10	79093751	79094410	660	89	5.743	Intron (ENST00000334512.10/57178, intron 1 of 24)	24785	ENSG00000108175	ZMIZ1	distal
245	chr10	79101601	79102580	980	144	5.64385	Intron (ENST00000334512.10/57178, intron 1 of 24)	32635	ENSG00000108175	ZMIZ1	distal
246	chr10	79112831	79113420	590	39	1.8777	Intron (ENST00000334512.10/57178, intron 1 of 24)	43865	ENSG00000108175	ZMIZ1	distal
247	chr10	79116661	79117290	630	235	9.79761	Intron (ENST00000334512.10/57178, intron 1 of 24)	47695	ENSG00000108175	ZMIZ1	distal
248	chr10	79123511	79123980	470	126	6.81925	Intron (ENST00000334512.10/57178, intron 2 of 24)	54545	ENSG00000108175	ZMIZ1	distal
249	chr10	79127031	79127820	790	252	10.0505	Intron (ENST00000334512.10/57178, intron 2 of 24)	58065	ENSG00000108175	ZMIZ1	distal
250	chr10	79146451	79147200	750	372	20.1796	Intron (ENST00000334512.10/57178, intron 3 of 24)	-54395	ENSG00000108175	ZMIZ1	distal
251	chr10	79151551	79152380	830	403	17.3358	Intron (ENST00000334512.10/57178, intron 3 of 24)	-49215	ENSG00000108175	ZMIZ1	distal
252	chr10	79153521	79154100	580	98	4.90799	Intron (ENST00000334512.10/57178, intron 3 of 24)	-47495	ENSG00000108175	ZMIZ1	distal
253	chr10	79162501	79163770	1270	300	11.4525	Intron (ENST00000334512.10/57178, intron 4 of 24)	-37825	ENSG00000108175	ZMIZ1	distal
254	chr10	89206271	89208030	1760	1811	75.3502	Promoter	0	ENSG00000138135	CH25H	promoter
255	chr10	93417001	93417760	760	495	22.5916	Intron (ENST00000359263.9/26509, intron 5 of 53)	-37014	ENSG00000138119	MYOF	distal
256	chr10	93437081	93438460	1380	333	17.2303	Intron (ENST00000359263.9/26509, intron 3 of 53)	43734	ENSG00000138119	MYOF	distal
257	chr10	93445371	93445970	600	262	13.7982	Intron (ENST00000359263.9/26509, intron 3 of 53)	36224	ENSG00000138119	MYOF	distal
258	chr10	93458491	93459360	870	235	9.38696	Intron (ENST00000359263.9/26509, intron 1 of 53)	22834	ENSG00000138119	MYOF	distal
259	chr10	93463421	93463820	400	43	2.64452	Intron (ENST00000359263.9/26509, intron 1 of 53)	18374	ENSG00000138119	MYOF	distal
260	chr10	93465401	93466280	880	588	25.7896	Intron (ENST00000359263.9/26509, intron 1 of 53)	15914	ENSG00000138119	MYOF	distal
261	chr10	97633031	97633480	450	98	6.61665	Promoter	11	ENSG00000171160	MORN4	promoter
262	chr10	97649041	97649540	500	144	9.6393	Intron (ENST00000370649.3/55361, intron 2 of 9)	8355	ENSG00000155252	PI4K2A	distal
263	chr10	97686781	97688490	1710	843	17.0372	Promoter	0	ENSG00000119986	AVPI1	promoter
264	chr10	97713761	97714970	1210	440	17.4639	Promoter	0	ENSG00000155254	MARVELD1	promoter
265	chr10	98269231	98269710	480	95	5.46442	Distal Intergenic	-1037	ENSG00000138131	LOXL4	distal
266	chr10	98293731	98294570	840	226	12.1914	Distal Intergenic	-25537	ENSG00000138131	LOXL4	distal
267	chr10	98301941	98303610	1670	351	13.3498	Distal Intergenic	-33747	ENSG00000138131	LOXL4	distal
268	chr10	98309021	98309950	930	742	30.8387	Distal Intergenic	-40827	ENSG00000138131	LOXL4	distal
269	chr10	98314491	98315010	520	174	11.2006	Distal Intergenic	-46297	ENSG00000138131	LOXL4	distal
270	chr10	98322921	98324030	1110	1324	51.279	Distal Intergenic	-54727	ENSG00000138131	LOXL4	distal
271	chr10	100286441	100287090	650	155	10.2808	Promoter	0	ENSG00000196072	BLOC1S2	promoter
272	chr10	100292041	100292650	610	355	17.2851	Intron (ENST00000318222.4/9033, intron 11 of 15)	-5361	ENSG00000196072	BLOC1S2	distal
273	chr10	100306061	100306710	650	69	3.94521	Intron (ENST00000318222.4/9033, intron 2 of 15)	-19381	ENSG00000196072	BLOC1S2	distal
274	chr10	100307521	100308050	530	100	5.64032	Intron (ENST00000318222.4/9033, intron 2 of 15)	-20841	ENSG00000196072	BLOC1S2	distal
275	chr10	100334431	100335340	910	556	23.2451	Distal Intergenic	-4167	ENSG00000107593	PKD2L1	distal
276	chr10	100341001	100341830	830	516	19.7688	Intron (ENST00000429420.1/ENST00000429420.1, intron 2 of 3)	-5403	ENSG00000099194	SCD	distal
277	chr10	100345351	100345980	630	283	14.6159	Intron (ENST00000429420.1/ENST00000429420.1, intron 1 of 3)	-1253	ENSG00000099194	SCD	distal
278	chr10	100346181	100347550	1370	927	25.0441	Promoter	0	ENSG00000099194	SCD	promoter
279	chr10	100364801	100365510	710	328	16.7684	3' UTR	-7589	ENSG00000235823	OLMALINC	distal
280	chr10	100370101	100371600	1500	1103	29.0172	Distal Intergenic	-1499	ENSG00000235823	OLMALINC	distal
281	chr10	100373341	100374470	1130	103	4.52463	Promoter	0	ENSG00000235823	OLMALINC	promoter
282	chr10	100996961	101000300	3340	656	25.8109	Promoter	0	ENSG00000107816	LZTS2	promoter
283	chr10	101001101	101001960	860	479	20.7425	5' UTR	1248	ENSG00000107816	LZTS2	distal
284	chr10	101031281	101031860	580	139	7.03079	Promoter	42	ENSG00000107819	SFXN3	promoter
285	chr10	101032001	101033230	1230	362	13.959	Promoter	0	ENSG00000186862	PDZD7	promoter
286	chr10	101052161	101052770	610	366	17.6972	Distal Intergenic	-9071	ENSG00000107821	KAZALD1	distal
287	chr10	101053461	101053910	450	83	4.82037	Distal Intergenic	-7931	ENSG00000107821	KAZALD1	distal
288	chr10	116688111	116688720	610	142	6.39407	Intron (ENST00000369209.7/259217, intron 6 of 11)	3747	ENSG00000165868	HSPA12A	distal
289	chr10	116704841	116706470	1630	1746	60.3636	Exon (ENST00000369209.7/259217, exon 3 of 12)	1776	ENSG00000165868	HSPA12A	distal
290	chr10	116741931	116743590	1660	334	8.75178	Promoter	0	ENSG00000165868	HSPA12A	promoter
291	chr10	121987461	121988300	840	402	19.0655	Promoter	-863	ENSG00000138162	TACC2	promoter
292	chr10	121988441	121989090	650	176	9.67108	Promoter	-73	ENSG00000138162	TACC2	promoter
293	chr10	121994371	121996250	1880	234	8.73539	Promoter	0	ENSG00000138162	TACC2	promoter
294	chr10	121998931	121999810	880	417	21.9527	Intron (ENST00000369005.6/10579, intron 1 of 22)	4299	ENSG00000138162	TACC2	distal
295	chr10	122009901	122010410	510	54	3.43737	Intron (ENST00000369005.6/10579, intron 1 of 22)	-9338	ENSG00000138162	TACC2	distal
296	chr10	124626931	124627490	560	345	18.6534	Intron (ENST00000494792.1/9679, intron 9 of 9)	14098	ENSG00000107902	LHPP	distal
297	chr10	124628111	124629000	890	89	3.76105	Intron (ENST00000494792.1/9679, intron 9 of 9)	15278	ENSG00000107902	LHPP	distal
298	chr10	124629701	124630150	450	81	3.81395	Intron (ENST00000494792.1/9679, intron 9 of 9)	16868	ENSG00000107902	LHPP	distal
299	chr10	124632291	124632700	410	33	2.09009	Intron (ENST00000494792.1/9679, intron 9 of 9)	19458	ENSG00000107902	LHPP	distal
300	chr10	124641281	124641880	600	80	4.79954	Intron (ENST00000494792.1/9679, intron 9 of 9)	28448	ENSG00000107902	LHPP	distal
301	chr10	124648721	124649710	990	80	4.20145	Intron (ENST00000494792.1/9679, intron 9 of 9)	35888	ENSG00000107902	LHPP	distal
302	chr10	124685271	124686020	750	175	8.28387	Intron (ENST00000494792.1/9679, intron 8 of 9)	-17605	NA	FAM53B-AS1	distal
303	chr10	124702041	124703090	1050	175	9.16235	Promoter	-535	NA	FAM53B-AS1	promoter
304	chr10	124703701	124704420	720	380	16.3633	Promoter	0	NA	FAM53B-AS1	promoter
305	chr10	124705261	124706250	990	379	15.2856	Exon (ENST00000611797.1/101927944, exon 2 of 2)	1077	NA	FAM53B-AS1	distal
306	chr10	124718071	124718620	550	241	12.5053	Intron (ENST00000494792.1/9679, intron 6 of 9)	13887	NA	FAM53B-AS1	distal
307	chr10	124722921	124725290	2370	632	18.4495	Intron (ENST00000494792.1/9679, intron 6 of 9)	17680	ENSG00000189319	FAM53B	distal
308	chr10	124728231	124729230	1000	163	7.88639	Intron (ENST00000494792.1/9679, intron 6 of 9)	13740	ENSG00000189319	FAM53B	distal
309	chr10	124733051	124733940	890	416	15.4854	Intron (ENST00000494792.1/9679, intron 6 of 9)	9030	ENSG00000189319	FAM53B	distal
310	chr10	124736351	124737100	750	269	11.9844	Intron (ENST00000494792.1/9679, intron 6 of 9)	5870	ENSG00000189319	FAM53B	distal
311	chr10	124740761	124741810	1050	113	5.14338	Intron (ENST00000494792.1/9679, intron 6 of 9)	1160	ENSG00000189319	FAM53B	distal
312	chr10	124744151	124744840	690	154	8.48903	Promoter	0	ENSG00000189319	FAM53B	promoter
313	chr10	132396681	132399750	3070	742	19.2275	Promoter	0	ENSG00000171813	PWWP2B	promoter
314	chr10	132407301	132408040	740	151	7.25867	Intron (ENST00000631148.2/170394, intron 2 of 2)	10101	ENSG00000171813	PWWP2B	distal
315	chr10	132416871	132417830	960	875	39.0673	3' UTR	19671	ENSG00000171813	PWWP2B	distal
316	chr10	132418531	132419380	850	657	32.0504	Exon (ENST00000428814.1/ENST00000428814.1, exon 1 of 2)	21331	ENSG00000171813	PWWP2B	distal
317	chr10	132420951	132424300	3350	1158	32.1607	Exon (ENST00000428814.1/ENST00000428814.1, exon 2 of 2)	-20027	NA	LINC02870	distal
318	chr10	132444261	132446150	1890	623	15.5489	Promoter	0	NA	LINC02870	promoter
319	chr11	441641	442380	740	191	8.79959	Promoter	0	ENSG00000185101	ANO9	promoter
320	chr11	443391	444760	1370	369	16.1712	Distal Intergenic	-1380	ENSG00000185101	ANO9	distal
321	chr11	447671	448790	1120	1223	43.2541	Promoter	0	ENSG00000174915	PTDSS2	promoter
322	chr11	665271	666210	940	415	18.9475	Exon (ENST00000527799.1/ENST00000527799.1, exon 1 of 3)	12569	ENSG00000177030	DEAF1	distal
323	chr11	695141	695690	550	64	3.45977	Promoter	0	ENSG00000177030	DEAF1	promoter
324	chr11	727881	728360	480	159	8.61935	Distal Intergenic	1254	ENSG00000177106	EPS8L2	distal
325	chr11	762441	763010	570	87	4.51162	Promoter	-972	ENSG00000177156	TALDO1	promoter
326	chr11	777131	777720	590	169	9.3889	Promoter	0	ENSG00000255284	LOC171391	promoter
327	chr11	809511	809920	410	44	2.6187	Promoter	0	ENSG00000177595	PIDD1	promoter
328	chr11	819691	821560	1870	124	5.96115	Promoter	0	ENSG00000177666	PNPLA2	promoter
329	chr11	827211	828070	860	96	4.82961	Promoter	0	ENSG00000177685	CRACR2B	promoter
330	chr11	829981	832240	2260	1449	27.3469	Promoter	0	ENSG00000177685	CRACR2B	promoter
331	chr11	832571	833730	1160	197	11.6084	Promoter	0	ENSG00000177697	CD151	promoter
332	chr11	834141	835080	940	133	6.23339	Promoter	0	ENSG00000177697	CD151	promoter
333	chr11	842481	843190	710	174	8.34952	Promoter	0	ENSG00000177700	POLR2L	promoter
334	chr11	843821	844330	510	66	3.64845	Promoter	0	ENSG00000214063	TSPAN4	promoter
335	chr11	844621	845250	630	164	8.82475	Promoter	175	ENSG00000214063	TSPAN4	promoter
336	chr11	1760281	1760840	560	113	4.53211	Promoter	700	ENSG00000117984	CTSD	promoter
337	chr11	1763541	1764720	1180	349	11.638	Promoter	0	ENSG00000117984	CTSD	promoter
338	chr11	2382631	2384660	2030	300	9.55478	Promoter	0	ENSG00000110651	CD81	promoter
339	chr11	2386551	2387940	1390	422	16.1636	Promoter	465	ENSG00000110651	CD81	promoter
340	chr11	2388291	2391310	3020	2471	49.334	Promoter	0	ENSG00000110651	CD81	promoter
341	chr11	2399851	2400810	960	61	2.84099	Promoter	0	ENSG00000184281	TSSC4	promoter
342	chr11	3041441	3044570	3130	1988	43.8623	Exon (ENST00000380525.8/833, exon 3 of 23)	-1353	ENSG00000110619	CARS1	distal
343	chr11	3049601	3051300	1700	273	12.0536	Intron (ENST00000380525.8/833, intron 1 of 22)	6067	ENSG00000110619	CARS1	distal
344	chr11	3051771	3053140	1370	722	19.3478	Intron (ENST00000380525.8/833, intron 1 of 22)	4227	ENSG00000110619	CARS1	distal
345	chr11	3057291	3057790	500	87	4.73769	Promoter	0	ENSG00000110619	CARS1	promoter
346	chr11	7511111	7512140	1030	1575	47.2754	Promoter	973	ENSG00000251364	LOC100506258	promoter
347	chr11	7512451	7514270	1820	333	11.8543	Promoter	0	ENSG00000251364	LOC100506258	promoter
348	chr11	7537811	7538870	1060	1060	40.2332	Promoter	0	ENSG00000166387	PPFIBP2	promoter
349	chr11	7576061	7576780	720	121	5.81017	Promoter	0	ENSG00000166387	PPFIBP2	promoter
350	chr11	7579371	7579860	490	135	6.48179	Intron (ENST00000299492.9/8495, intron 3 of 23)	2254	ENSG00000166387	PPFIBP2	distal
351	chr11	35893931	35894590	660	80	3.98439	Distal Intergenic	-49391	ENSG00000179241	LDLRAD3	distal
352	chr11	35927621	35928170	550	79	4.22803	Distal Intergenic	-15811	ENSG00000179241	LDLRAD3	distal
353	chr11	35943201	35945450	2250	594	21.2697	Promoter	0	ENSG00000179241	LDLRAD3	promoter
354	chr11	35982611	35983110	500	93	5.5593	Intron (ENST00000524419.5/143458, intron 1 of 5)	-26988	ENSG00000263389	MIR3973	distal
355	chr11	36019461	36020230	770	632	25.9483	Intron (ENST00000524419.5/143458, intron 1 of 5)	9363	ENSG00000263389	MIR3973	distal
356	chr11	36036561	36037680	1120	1269	42.4552	Intron (ENST00000524419.5/143458, intron 1 of 5)	26463	ENSG00000263389	MIR3973	distal
357	chr11	36073171	36074030	860	672	26.2524	Intron (ENST00000524419.5/143458, intron 1 of 5)	-35895	ENSG00000179241	LDLRAD3	distal
358	chr11	46347221	46348190	970	169	6.60767	Promoter	0	ENSG00000149091	DGKZ	promoter
359	chr11	46360351	46361640	1290	697	30.8583	Promoter	0	ENSG00000149091	DGKZ	promoter
360	chr11	46362081	46364210	2130	1919	46.7325	Promoter	474	ENSG00000149091	DGKZ	promoter
361	chr11	46367241	46367830	590	134	6.79919	Promoter	0	ENSG00000149091	DGKZ	promoter
362	chr11	46380701	46381120	420	51	3.18407	Promoter	0	ENSG00000110492	MDK	promoter
363	chr11	46381381	46383920	2540	1573	31.4271	Promoter	0	ENSG00000110492	MDK	promoter
364	chr11	46386631	46387160	530	151	8.81319	Distal Intergenic	4878	ENSG00000110492	MDK	distal
365	chr11	46389221	46390300	1080	214	9.14238	Distal Intergenic	7468	ENSG00000110492	MDK	distal
366	chr11	46390441	46391000	560	62	3.29103	Distal Intergenic	8688	ENSG00000110492	MDK	distal
367	chr11	46391391	46392950	1560	1099	27.5906	Distal Intergenic	9638	ENSG00000110492	MDK	distal
368	chr11	59668661	59669940	1280	2590	78.0212	Promoter	0	ENSG00000166889	PATL1	promoter
369	chr11	59755241	59756250	1010	369	19.0513	Promoter	0	ENSG00000166900	STX3	promoter
370	chr11	59765221	59765840	620	169	7.84411	Intron (ENST00000641815.1/6809, intron 2 of 11)	9762	ENSG00000166900	STX3	distal
371	chr11	59767121	59768610	1490	634	17.6238	Intron (ENST00000641815.1/6809, intron 2 of 11)	11662	ENSG00000166900	STX3	distal
372	chr11	59776431	59776890	460	166	11.1408	Intron (ENST00000641815.1/6809, intron 3 of 11)	-10177	ENSG00000166900	STX3	distal
373	chr11	59777831	59778680	850	403	16.2222	Intron (ENST00000641815.1/6809, intron 3 of 11)	-8387	ENSG00000166900	STX3	distal
374	chr11	61293821	61295720	1900	892	25.4007	Promoter	0	ENSG00000167992	VWCE	promoter
375	chr11	61297721	61298180	460	146	7.59569	Downstream (1-2kb)	-2405	ENSG00000167992	VWCE	distal
376	chr11	61332771	61333410	640	171	8.87317	Promoter	0	ENSG00000167986	DDB1	promoter
377	chr11	61334611	61335150	540	51	3.16306	Promoter	269	ENSG00000149476	TKFC	promoter
378	chr11	61352121	61352640	520	66	3.56957	Promoter	-837	ENSG00000162144	CYB561A3	promoter
379	chr11	61360171	61360760	590	101	5.5812	Promoter	504	ENSG00000162144	CYB561A3	promoter
380	chr11	61361881	61362980	1100	91	3.54214	Promoter	0	ENSG00000162144	CYB561A3	promoter
381	chr11	61369281	61370350	1070	1982	75.7712	3' UTR	1376	ENSG00000149483	TMEM138	distal
382	chr11	61384391	61385220	830	258	12.0935	Distal Intergenic	-7140	ENSG00000187049	TMEM216	distal
383	chr11	61815181	61815910	730	124	6.13229	Promoter	0	ENSG00000284416	MIR1908	promoter
384	chr11	61816491	61817280	790	175	9.17489	Promoter	0	ENSG00000149485	FADS1	promoter
385	chr11	61887981	61888650	670	210	11.9411	Intron (ENST00000527697.5/3995, intron 1 of 11)	-1650	ENSG00000221968	FADS3	distal
386	chr11	61890731	61892070	1340	248	8.10216	Promoter	0	ENSG00000221968	FADS3	promoter
387	chr11	61917101	61917930	830	615	24.2173	Promoter	0	ENSG00000167994	RAB3IL1	promoter
388	chr11	61923121	61923850	730	720	34.564	Distal Intergenic	-2852	ENSG00000167994	RAB3IL1	distal
389	chr11	61954941	61955540	600	262	14.0389	Promoter	0	ENSG00000167995	BEST1	promoter
390	chr11	61967241	61968090	850	137	6.61512	Promoter	0	ENSG00000167996	FTH1	promoter
391	chr11	61971391	61973220	1830	904	26.3024	Distal Intergenic	-3757	ENSG00000167996	FTH1	distal
392	chr11	62004151	62005020	870	97	4.42239	Distal Intergenic	-36517	ENSG00000167996	FTH1	distal
393	chr11	62553281	62553980	700	85	4.86949	Intron (ENST00000530285.5/79026, intron 1 of 4)	2255	ENSG00000124942	AHNAK	distal
394	chr11	62554261	62554830	570	104	5.75988	Intron (ENST00000530285.5/79026, intron 1 of 4)	1405	ENSG00000124942	AHNAK	distal
395	chr11	62574121	62574600	480	163	8.71229	Promoter	-35	ENSG00000254772	EEF1G	promoter
396	chr11	62591651	62592130	480	69	3.52338	Promoter	-14	ENSG00000149016	TUT1	promoter
397	chr11	62621901	62622740	840	269	12.3726	Promoter	0	ENSG00000149541	B3GAT3	promoter
398	chr11	63573681	63574390	710	208	10.8969	3' UTR	-10302	ENSG00000133328	PLAAT2	distal
399	chr11	63574831	63575410	580	226	11.071	3' UTR	-11452	ENSG00000133328	PLAAT2	distal
400	chr11	63612931	63614960	2030	1606	33.3317	Promoter	0	ENSG00000176485	PLAAT3	promoter
401	chr11	64234121	64235300	1180	645	20.3057	Promoter	0	ENSG00000173511	VEGFB	promoter
402	chr11	64240581	64241340	760	155	7.61793	Promoter	0	ENSG00000286264	LOC114841035	promoter
403	chr11	64245751	64246900	1150	80	4.03108	Promoter	0	ENSG00000256940	PPP1R14B-AS1	promoter
404	chr11	64269201	64269820	620	84	4.20908	Promoter	-242	ENSG00000173264	GPR137	promoter
405	chr11	64270061	64270510	450	40	2.00994	Promoter	0	ENSG00000173264	GPR137	promoter
406	chr11	64271201	64271640	440	56	3.5074	Promoter	228	ENSG00000002330	BAD	promoter
407	chr11	64299161	64299660	500	112	6.62069	Promoter	-698	ENSG00000219435	CATSPERZ	promoter
408	chr11	64300901	64301490	590	214	10.3299	Promoter	455	ENSG00000219435	CATSPERZ	promoter
409	chr11	64304451	64305100	650	91	4.72071	Promoter	-424	ENSG00000173153	ESRRA	promoter
410	chr11	64305241	64305810	570	50	2.75665	Promoter	0	ENSG00000173153	ESRRA	promoter
411	chr11	64317271	64318440	1170	163	9.2043	Promoter	0	ENSG00000126432	PRDX5	promoter
412	chr11	64342311	64343040	730	519	22.7254	Promoter	0	ENSG00000168071	CCDC88B	promoter
413	chr11	64358801	64359640	840	389	14.559	Promoter	0	ENSG00000162302	RPS6KA4	promoter
414	chr11	65298001	65298490	490	67	4.51044	3' UTR	3823	ENSG00000014138	POLA2	distal
415	chr11	65311101	65311630	530	93	5.60797	Intron (ENST00000649896.1/23649, intron 17 of 19)	-3236	ENSG00000149798	CDC42EP2	distal
416	chr11	65333521	65334050	530	60	3.32852	Promoter	0	ENSG00000133884	DPF2	promoter
417	chr11	65356341	65356800	460	62	3.63635	Exon (ENST00000309880.6/220359, exon 2 of 2)	1590	ENSG00000173825	TIGD3	distal
418	chr11	65386221	65386850	630	322	19.8876	Promoter	0	ENSG00000126391	FRMD8	promoter
419	chr11	65416431	65417210	780	121	6.26279	Distal Intergenic	-5588	ENSG00000245532	NEAT1	distal
420	chr11	65417461	65420440	2980	509	14.5542	Distal Intergenic	-2358	ENSG00000245532	NEAT1	distal
421	chr11	65420721	65423360	2640	1198	25.3193	Promoter	0	ENSG00000245532	NEAT1	promoter
422	chr11	65427771	65428280	510	48	2.81761	Exon (ENST00000501122.2/283131, exon 1 of 1)	3811	ENSG00000245532	NEAT1	distal
423	chr11	65445791	65446970	1180	106	3.8046	Distal Intergenic	1333	ENSG00000283791	MIR612	distal
424	chr11	65447281	65448760	1480	96	5.01277	Distal Intergenic	2823	ENSG00000283791	MIR612	distal
425	chr11	65471501	65472370	870	162	7.86561	Distal Intergenic	16188	NA	LOC101927789	distal
426	chr11	65477251	65478150	900	236	10.779	Distal Intergenic	-19538	ENSG00000251562	MALAT1	distal
427	chr11	65491781	65492250	470	52	2.71481	Distal Intergenic	-5438	ENSG00000251562	MALAT1	distal
428	chr11	65494091	65494500	410	33	2.09262	Distal Intergenic	-3188	ENSG00000251562	MALAT1	distal
429	chr11	65497301	65497820	520	413	21.8079	Promoter	0	ENSG00000251562	MALAT1	promoter
430	chr11	65503061	65503470	410	87	4.34132	Promoter	147	ENSG00000251562	MALAT1	promoter
431	chr11	65503621	65504240	620	63	3.38877	Promoter	707	ENSG00000251562	MALAT1	promoter
432	chr11	65504721	65505790	1070	60	2.94063	Promoter	-327	ENSG00000274072	MASCRNA	promoter
433	chr11	65507901	65508670	770	180	10.3131	Distal Intergenic	1784	ENSG00000274072	MASCRNA	distal
434	chr11	65540361	65541270	910	276	12.3077	Promoter	0	ENSG00000168056	LTBP3	promoter
435	chr11	65552121	65552880	760	240	11.2942	Promoter	97	ENSG00000168056	LTBP3	promoter
436	chr11	65558281	65558680	400	50	2.93959	Promoter	0	ENSG00000168056	LTBP3	promoter
437	chr11	65575581	65576220	640	134	6.65485	Promoter	0	ENSG00000173442	EHBP1L1	promoter
438	chr11	65593481	65594010	530	265	15.1621	Promoter	0	ENSG00000173338	KCNK7	promoter
439	chr11	66069031	66071150	2120	809	30.3872	Promoter	0	ENSG00000175115	PACS1	promoter
440	chr11	66100641	66101150	510	278	14.6373	Promoter	0	ENSG00000175115	PACS1	promoter
441	chr11	66842851	66843550	700	239	12.0643	Promoter	0	ENSG00000173653	RCE1	promoter
442	chr11	66856221	66857360	1140	561	25.4183	Promoter	0	ENSG00000173599	PC	promoter
443	chr11	66866711	66867270	560	73	2.9661	Intron (ENST00000529047.6/5091, intron 10 of 22)	4769	ENSG00000173599	PC	distal
444	chr11	66882891	66883790	900	372	17.9159	Intron (ENST00000529047.6/5091, intron 3 of 22)	-10852	ENSG00000173599	PC	distal
445	chr11	68003901	68004310	410	46	2.72377	Promoter	0	ENSG00000110057	UNC93B1	promoter
446	chr11	68010021	68010990	970	401	13.6915	Promoter	0	ENSG00000006534	ALDH3B1	promoter
447	chr11	68014471	68014900	430	52	3.14423	Promoter	-68	ENSG00000006534	ALDH3B1	promoter
448	chr11	68021231	68021710	480	150	7.45019	Promoter	-134	ENSG00000006534	ALDH3B1	promoter
449	chr11	68120511	68122260	1750	337	15.8309	Promoter	0	ENSG00000110721	CHKA	promoter
450	chr11	68145901	68147170	1270	857	27.1445	Distal Intergenic	-24457	ENSG00000110721	CHKA	distal
451	chr11	69545631	69546690	1060	970	31.9559	Distal Intergenic	60020	NA	LINC01488	distal
452	chr11	69551681	69552240	560	430	21.9299	Distal Intergenic	66070	NA	LINC01488	distal
453	chr11	69554631	69555840	1210	958	28.731	Distal Intergenic	69020	NA	LINC01488	distal
454	chr11	100822671	100823540	870	232	8.67689	Intron (ENST00000298815.13/143872, intron 3 of 23)	-15864	ENSG00000165895	ARHGAP42	distal
455	chr11	100830201	100831330	1130	381	14.0407	Intron (ENST00000298815.13/143872, intron 3 of 23)	-8074	ENSG00000165895	ARHGAP42	distal
456	chr11	100831771	100832470	700	727	31.1935	Intron (ENST00000298815.13/143872, intron 3 of 23)	-6934	ENSG00000165895	ARHGAP42	distal
457	chr11	100832921	100833370	450	44	2.52442	Intron (ENST00000298815.13/143872, intron 3 of 23)	-6034	ENSG00000165895	ARHGAP42	distal
458	chr11	118820451	118820870	420	84	4.13842	Distal Intergenic	-29287	ENSG00000110367	DDX6	distal
459	chr11	118838751	118839570	820	74	3.13009	Distal Intergenic	-44322	ENSG00000160683	CXCR5	distal
460	chr11	118870111	118870940	830	179	7.98367	Distal Intergenic	-12952	ENSG00000160683	CXCR5	distal
461	chr11	118910131	118910980	850	88	4.77536	Promoter	0	ENSG00000264211	MIR4492	promoter
462	chr11	118919681	118920200	520	80	4.39532	Intron (ENST00000526143.2/283149, intron 1 of 7)	-4964	ENSG00000110375	UPK2	distal
463	chr11	118920971	118921400	430	77	5.57215	Intron (ENST00000526143.2/283149, intron 1 of 7)	-3764	ENSG00000110375	UPK2	distal
464	chr11	118927971	118928780	810	441	17.4719	Intron (ENST00000534788.1/7379, intron 1 of 5)	-2363	ENSG00000186174	BCL9L	distal
465	chr11	119030331	119031250	920	410	20.5577	Promoter	0	ENSG00000137700	SLC37A4	promoter
466	chr11	119056781	119057650	870	133	6.8712	Promoter	0	ENSG00000149428	HYOU1	promoter
467	chr11	119067241	119067900	660	229	10.2788	Promoter	0	ENSG00000160695	VPS11	promoter
468	chr11	119361131	119361980	850	459	18.9776	Promoter	-917	ENSG00000036672	USP2	promoter
469	chr11	119364051	119364510	460	85	4.21012	Promoter	0	NA	USP2-AS1	promoter
470	chr11	119368421	119369240	820	142	6.00814	Promoter	983	NA	USP2-AS1	promoter
471	chr11	119381111	119382250	1140	765	29.9161	Promoter	0	NA	USP2-AS1	promoter
472	chr11	119417731	119418180	450	60	3.3327	3' UTR	4382	ENSG00000154096	THY1	distal
473	chr11	119427351	119427840	490	143	7.10984	Intron (ENST00000498979.7/100499227, intron 2 of 3)	-2366	ENSG00000154096	THY1	distal
474	chr11	120511311	120511910	600	100	4.95208	Promoter	0	ENSG00000149403	GRIK4	promoter
475	chr11	120512621	120513280	660	109	5.32475	Promoter	819	ENSG00000149403	GRIK4	promoter
476	chr11	120546851	120548640	1790	776	19.7475	Intron (ENST00000527524.7/2900, intron 1 of 20)	-15794	ENSG00000149403	GRIK4	distal
477	chr11	120564551	120565390	840	228	9.16345	Promoter	65	ENSG00000149403	GRIK4	promoter
478	chr11	123519101	123519650	550	156	8.07252	Intron (ENST00000638157.1/57476, intron 2 of 20)	-5986	ENSG00000023171	GRAMD1B	distal
479	chr11	123525081	123525540	460	101	6.0876	Promoter	-96	ENSG00000023171	GRAMD1B	promoter
480	chr11	123526421	123526870	450	196	13.1146	Promoter	599	ENSG00000023171	GRAMD1B	promoter
481	chr11	123536561	123537520	960	378	16.2549	Intron (ENST00000638157.1/57476, intron 2 of 20)	10739	ENSG00000023171	GRAMD1B	distal
482	chr11	123559981	123561420	1440	117	5.40775	Promoter	0	ENSG00000023171	GRAMD1B	promoter
483	chr11	126355491	126357020	1530	380	14.5244	Promoter	0	NA	GSEC	promoter
484	chr11	126359541	126360090	550	77	3.5134	Intron (ENST00000534733.6/6484, intron 2 of 4)	3567	ENSG00000110080	ST3GAL4	distal
485	chr11	126373371	126373950	580	183	10.8057	Intron (ENST00000534733.6/6484, intron 2 of 4)	-1070	ENSG00000110080	ST3GAL4	distal
486	chr11	126394501	126395040	540	247	13.8315	Intron (ENST00000534733.6/6484, intron 2 of 4)	1273	ENSG00000110080	ST3GAL4	distal
487	chr12	6533721	6534810	1090	117	6.34522	Promoter	0	ENSG00000111640	GAPDH	promoter
488	chr12	6534971	6535790	820	125	5.2763	Promoter	0	ENSG00000111640	GAPDH	promoter
489	chr12	6538431	6538870	440	66	3.45568	3' UTR	1826	ENSG00000111640	GAPDH	distal
490	chr12	6540341	6540990	650	63	3.71627	3' UTR	3736	ENSG00000111640	GAPDH	distal
491	chr12	6550751	6553870	3120	435	11.2136	Promoter	0	ENSG00000010295	IFFO1	promoter
492	chr12	6554271	6555100	830	58	2.88302	Promoter	963	ENSG00000010295	IFFO1	promoter
493	chr12	26113031	26115110	2080	1649	45.8704	Distal Intergenic	-6881	ENSG00000123096	SSPN	distal
494	chr12	26122651	26123640	990	115	4.73049	Promoter	128	ENSG00000123095	BHLHE41	promoter
495	chr12	26124561	26127300	2740	1859	59.8	Promoter	0	ENSG00000123095	BHLHE41	promoter
496	chr12	53006131	53007270	1140	188	6.50037	Promoter	0	ENSG00000063046	EIF4B	promoter
497	chr12	53046551	53047920	1370	248	8.92351	Promoter	0	ENSG00000111077	TNS2	promoter
498	chr12	53049081	53050280	1200	533	22.1949	Promoter	0	ENSG00000111077	TNS2	promoter
499	chr12	53050971	53052100	1130	1247	48.041	Promoter	785	ENSG00000111077	TNS2	promoter
500	chr12	53052301	53052880	580	72	4.9418	Promoter	618	ENSG00000257337	LOC283335	promoter
501	chr12	53053421	53054780	1360	167	7.89984	Promoter	0	ENSG00000111077	TNS2	promoter
502	chr12	53145301	53145720	420	218	12.9979	Distal Intergenic	24656	ENSG00000139631	CSAD	distal
503	chr12	53180311	53181190	880	83	3.8936	Promoter	0	ENSG00000139651	ZNF740	promoter
504	chr12	53220451	53221440	990	744	27.249	Promoter	-38	ENSG00000172819	RARG	promoter
505	chr12	53231791	53232700	910	146	7.49756	Promoter	0	ENSG00000172819	RARG	promoter
506	chr12	53250781	53252530	1750	1240	56.023	Promoter	0	ENSG00000182544	MFSD5	promoter
507	chr12	57430551	57431440	890	347	13.2079	Promoter	0	ENSG00000179912	R3HDM2	promoter
508	chr12	57454271	57456180	1910	3184	123.648	Promoter	0	ENSG00000139269	INHBE	promoter
509	chr12	57459061	57461140	2080	168	6.90013	Promoter	0	ENSG00000111087	GLI1	promoter
510	chr12	57461571	57462070	500	120	6.04239	Intron (ENST00000228682.7/2735, intron 1 of 11)	1058	ENSG00000111087	GLI1	distal
511	chr12	57462251	57463050	800	151	8.75069	Promoter	-642	ENSG00000111087	GLI1	promoter
512	chr12	57475401	57476420	1020	684	21.2009	Promoter	0	ENSG00000123329	ARHGAP9	promoter
513	chr12	104604251	104604800	550	41	2.45558	Intron (ENST00000303694.6/50515, intron 2 of 2)	12618	ENSG00000264295	MIR3922	distal
514	chr12	104605401	104606340	940	429	16.7155	Intron (ENST00000303694.6/50515, intron 2 of 2)	13768	ENSG00000264295	MIR3922	distal
515	chr12	104627771	104628410	640	219	12.7066	Intron (ENST00000303694.6/50515, intron 2 of 2)	36138	ENSG00000264295	MIR3922	distal
516	chr12	104637661	104638230	570	381	18.9455	Intron (ENST00000303694.6/50515, intron 2 of 2)	46028	ENSG00000264295	MIR3922	distal
517	chr12	104667911	104673220	5310	1786	38.696	Intron (ENST00000303694.6/50515, intron 2 of 2)	76278	ENSG00000264295	MIR3922	distal
518	chr12	108689651	108690390	740	223	10.8223	Intron (ENST00000261401.7/23603, intron 2 of 10)	6012	ENSG00000110880	CORO1C	distal
519	chr12	108690961	108692450	1490	392	18.5009	Intron (ENST00000261401.7/23603, intron 2 of 10)	3952	ENSG00000110880	CORO1C	distal
520	chr12	108730641	108732270	1630	292	10.0084	Promoter	0	ENSG00000110880	CORO1C	promoter
521	chr12	108773841	108774240	400	74	5.23012	Distal Intergenic	33450	ENSG00000084112	SSH1	distal
522	chr12	108801811	108802790	980	355	14.574	Exon (ENST00000326495.10/54434, exon 11 of 15)	4900	ENSG00000084112	SSH1	distal
523	chr12	108825921	108827060	1140	324	13.7062	Promoter	0	ENSG00000084112	SSH1	promoter
524	chr12	108833811	108834270	460	48	2.8546	Exon (ENST00000612818.1/ENST00000612818.1, exon 1 of 1)	2736	ENSG00000207622	MIR619	distal
525	chr12	108856851	108858220	1370	456	11.9684	Promoter	0	ENSG00000084112	SSH1	promoter
526	chr12	113185001	113185810	810	422	22.2802	Promoter	0	ENSG00000123064	DDX54	promoter
527	chr12	113214791	113215320	530	344	17.8937	Intron (ENST00000299732.6/115811, intron 1 of 2)	5707	ENSG00000166578	IQCD	distal
528	chr12	113221461	113222280	820	377	17.9835	Promoter	0	ENSG00000186815	TPCN1	promoter
529	chr12	113223061	113223540	480	312	16.8106	Intron (ENST00000552642.5/53373, intron 1 of 3)	1575	ENSG00000186815	TPCN1	distal
530	chr12	113232371	113233450	1080	246	11.0355	Intron (ENST00000552642.5/53373, intron 1 of 3)	7125	ENSG00000186815	TPCN1	distal
531	chr12	113239481	113240080	600	107	5.48035	Intron (ENST00000552642.5/53373, intron 1 of 3)	-4181	ENSG00000186815	TPCN1	distal
532	chr12	113241261	113242240	980	228	9.33805	Intron (ENST00000552642.5/53373, intron 1 of 3)	-2021	ENSG00000186815	TPCN1	distal
533	chr12	113244191	113244610	420	67	3.60391	Promoter	0	ENSG00000186815	TPCN1	promoter
534	chr12	113245621	113246720	1100	198	8.35702	Exon (ENST00000551099.5/53373, exon 3 of 4)	1118	ENSG00000186815	TPCN1	distal
535	chr12	113259001	113260440	1440	932	24.4278	Promoter	0	ENSG00000186815	TPCN1	promoter
536	chr12	113271381	113273310	1930	722	22.5836	Exon (ENST00000335509.10/53373, exon 8 of 28)	-3608	ENSG00000186815	TPCN1	distal
537	chr12	113298471	113300080	1610	713	24.3885	3' UTR	5452	ENSG00000186815	TPCN1	distal
538	chr12	120086821	120087520	700	270	11.7356	Intron (ENST00000397558.6/92558, intron 7 of 8)	-3235	ENSG00000135127	BICDL1	distal
539	chr12	120100571	120101640	1070	224	12.1814	Intron (ENST00000229340.10/11021, intron 3 of 5)	-1109	ENSG00000111737	RAB35	distal
540	chr12	120116371	120117110	740	52	2.87524	Promoter	0	ENSG00000111737	RAB35	promoter
541	chr12	120126491	120127180	690	221	10.9348	Downstream (<1kb)	-8989	ENSG00000111737	RAB35	distal
542	chr12	120194531	120195190	660	492	21.6642	Promoter	0	ENSG00000089154	GCN1	promoter
543	chr12	120228471	120228900	430	61	3.45195	Intron (ENST00000267257.11/5829, intron 1 of 10)	-1627	ENSG00000089159	PXN	distal
544	chr12	120234661	120238160	3500	775	20.4791	Intron (ENST00000267257.11/5829, intron 1 of 10)	-7817	ENSG00000089159	PXN	distal
545	chr12	120262901	120263590	690	251	13.5599	Intron (ENST00000267257.11/5829, intron 1 of 10)	2039	ENSG00000089159	PXN	distal
546	chr12	120265411	120266150	740	170	8.84868	Promoter	0	ENSG00000089159	PXN	promoter
547	chr12	124745851	124746390	540	125	6.61585	Distal Intergenic	40103	ENSG00000073060	SCARB1	distal
548	chr12	124747271	124747750	480	86	4.35706	Distal Intergenic	38743	ENSG00000073060	SCARB1	distal
549	chr12	124755001	124755570	570	225	11.219	Distal Intergenic	30923	ENSG00000073060	SCARB1	distal
550	chr12	124764661	124765560	900	109	5.42484	Distal Intergenic	20933	ENSG00000073060	SCARB1	distal
551	chr12	124790641	124791150	510	48	2.64394	Intron (ENST00000657226.1/ENST00000657226.1, intron 2 of 2)	-4148	ENSG00000073060	SCARB1	distal
552	chr12	124814841	124815910	1070	1536	56.7188	Exon (ENST00000261693.11/949, exon 3 of 13)	1797	ENSG00000073060	SCARB1	distal
553	chr12	124824351	124825500	1150	239	9.29049	Intron (ENST00000261693.11/949, intron 1 of 12)	-6644	ENSG00000073060	SCARB1	distal
554	chr12	124829251	124829720	470	51	2.85478	Intron (ENST00000261693.11/949, intron 1 of 12)	-11544	ENSG00000073060	SCARB1	distal
555	chr12	124833591	124834310	720	697	27.3757	Intron (ENST00000261693.11/949, intron 1 of 12)	-15884	ENSG00000073060	SCARB1	distal
556	chr12	124837471	124839210	1740	1056	27.8942	Intron (ENST00000261693.11/949, intron 1 of 12)	-19764	ENSG00000073060	SCARB1	distal
557	chr12	124862821	124863790	970	220	9.59566	Promoter	0	ENSG00000073060	SCARB1	promoter
558	chr12	124904561	124905120	560	217	11.8378	Distal Intergenic	8954	ENSG00000150991	UBC	distal
559	chr12	124909471	124909960	490	167	9.84945	Downstream (1-2kb)	4114	ENSG00000150991	UBC	distal
560	chr12	124914151	124915410	1260	288	13.3417	Promoter	0	ENSG00000150991	UBC	promoter
561	chr12	124916291	124917730	1440	665	23.0081	Promoter	0	ENSG00000150991	UBC	promoter
562	chr12	124918181	124919320	1140	186	9.11984	Promoter	-813	ENSG00000150991	UBC	promoter
563	chr12	124927341	124927770	430	50	3.1555	Distal Intergenic	-9973	ENSG00000150991	UBC	distal
564	chr12	124939211	124940270	1060	95	4.63307	Distal Intergenic	8345	ENSG00000150990	DHX37	distal
565	chr12	128810551	128811010	460	129	5.93955	Promoter	-193	ENSG00000139370	SLC15A4	promoter
566	chr12	128817401	128818250	850	623	28.5209	Intron (ENST00000266771.10/121260, intron 1 of 7)	-1473	ENSG00000139370	SLC15A4	distal
567	chr12	128820491	128821310	820	841	39.53	Promoter	-624	ENSG00000139370	SLC15A4	promoter
568	chr12	128823271	128824270	1000	85	5.34003	Promoter	0	ENSG00000139370	SLC15A4	promoter
569	chr12	130070071	130071110	1040	1121	40.6739	Promoter	0	NA	LINC02419	promoter
570	chr12	130079311	130080870	1560	544	16.0067	Distal Intergenic	8986	NA	LINC02419	distal
571	chr12	130119101	130121550	2450	2893	53.6635	Distal Intergenic	40128	ENSG00000250208	FZD10-AS1	distal
572	chr12	130125001	130126600	1600	1316	36.3099	Distal Intergenic	35078	ENSG00000250208	FZD10-AS1	distal
573	chr12	130127651	130128710	1060	159	5.92663	Distal Intergenic	32968	ENSG00000250208	FZD10-AS1	distal
574	chr12	130162301	130163470	1170	317	10.9774	Promoter	0	ENSG00000111432	FZD10	promoter
575	chr12	131860581	131861440	860	366	18.8017	Intron (ENST00000542763.2/ENST00000542763.2, intron 1 of 2)	10746	ENSG00000198598	MMP17	distal
576	chr12	131867871	131868380	510	142	8.62289	Distal Intergenic	18036	ENSG00000198598	MMP17	distal
577	chr12	131870001	131870630	630	233	11.8059	Distal Intergenic	20166	ENSG00000198598	MMP17	distal
578	chr12	131872131	131872650	520	268	12.4041	Distal Intergenic	-21972	ENSG00000177169	ULK1	distal
579	chr12	131896041	131896980	940	302	10.7583	Exon (ENST00000624048.1/ENST00000624048.1, exon 1 of 1)	1419	ENSG00000177169	ULK1	distal
580	chr12	131928721	131929350	630	64	3.01508	Promoter	0	ENSG00000177192	PUS1	promoter
581	chr12	131949561	131950320	760	362	16.8334	Promoter	0	ENSG00000183495	EP400	promoter
582	chr13	113724951	113725450	500	521	25.6981	Intron (ENST00000335678.7/6011, intron 4 of 6)	-1036	ENSG00000185974	GRK1	distal
583	chr13	113726461	113727510	1050	366	20.5028	Promoter	0	ENSG00000185974	GRK1	promoter
584	chr13	113728941	113731320	2380	1907	60.9268	Exon (ENST00000335678.7/6011, exon 5 of 7)	2455	ENSG00000185974	GRK1	distal
585	chr13	113739831	113740250	420	67	4.2043	Distal Intergenic	10839	ENSG00000279770	LINC00552	distal
586	chr14	22839291	22839930	640	267	11.682	Intron (ENST00000547074.1/4323, intron 1 of 1)	-1691	ENSG00000157227	MMP14	distal
587	chr14	22848491	22849870	1380	824	33.6617	Exon (ENST00000548162.1/4323, exon 10 of 10)	6870	ENSG00000157227	MMP14	distal
588	chr14	23286111	23286870	760	105	4.84635	Promoter	0	ENSG00000215271	HOMEZ	promoter
589	chr14	23301091	23303120	2030	2814	59.9862	Promoter	0	ENSG00000235194	PPP1R3E	promoter
590	chr14	23954841	23955370	530	445	22.4322	Promoter	0	ENSG00000215256	DHRS4-AS1	promoter
591	chr14	23960751	23961360	610	287	14.2117	Intron (ENST00000558263.5/10901, intron 3 of 5)	-4998	ENSG00000157326	DHRS4	distal
592	chr14	23984961	23986570	1610	534	18.3291	Promoter	-660	ENSG00000187630	DHRS4L2	promoter
593	chr14	23986751	23987770	1020	695	30.8533	Promoter	0	ENSG00000187630	DHRS4L2	promoter
594	chr14	23988351	23989310	960	984	35.3198	Promoter	0	ENSG00000157326	DHRS4	promoter
595	chr14	23989811	23990600	790	1832	68.6153	Promoter	0	ENSG00000157326	DHRS4	promoter
596	chr14	24006781	24007270	490	42	2.13549	Promoter	0	ENSG00000285467	DHRS4L1	promoter
597	chr14	24032651	24033490	840	306	13.2511	Intron (ENST00000558293.7/728635, intron 1 of 4)	-2963	ENSG00000285467	DHRS4L1	distal
598	chr14	24034491	24035230	740	412	17.5282	Intron (ENST00000558293.7/728635, intron 1 of 4)	-1223	ENSG00000285467	DHRS4L1	distal
599	chr14	24036001	24036640	640	201	9.90688	Promoter	0	ENSG00000157326	DHRS4	promoter
600	chr14	24051561	24052300	740	504	22.5728	Promoter	0	ENSG00000186648	CARMIL3	promoter
601	chr14	24081111	24081530	420	42	2.55037	Promoter	398	ENSG00000129535	NRL	promoter
602	chr14	24098891	24099450	560	255	13.6609	Promoter	379	ENSG00000100889	PCK2	promoter
603	chr14	24114541	24115140	600	568	29.4472	Promoter	0	ENSG00000129535	NRL	promoter
604	chr14	31207511	31208550	1040	214	12.272	Promoter	0	ENSG00000092148	HECTD1	promoter
605	chr14	31229611	31230230	620	1460	66.1595	Distal Intergenic	-21807	ENSG00000092148	HECTD1	distal
606	chr14	31231251	31231660	410	41	2.63334	Distal Intergenic	-23447	ENSG00000092148	HECTD1	distal
607	chr14	31261741	31265070	3330	1533	25.5139	Exon (ENST00000551799.1/ENST00000551799.1, exon 2 of 6)	32650	ENSG00000129493	HEATR5A	distal
608	chr14	35384301	35386300	2000	372	12.814	Distal Intergenic	16938	ENSG00000100906	NFKBIA	distal
609	chr14	35403391	35404240	850	489	23.6113	Promoter	0	ENSG00000100906	NFKBIA	promoter
610	chr14	49586411	49587070	660	151	8.38542	Promoter	0	ENSG00000276168	RN7SL1	promoter
611	chr14	49598871	49599380	510	83	4.94926	Promoter	0	ENSG00000165501	LRR1	promoter
612	chr14	49633831	49635320	1490	496	15.554	Promoter	0	ENSG00000165506	DNAAF2	promoter
613	chr14	50000911	50001950	1040	297	10.3325	Promoter	0	ENSG00000214900	LINC01588	promoter
614	chr14	50023531	50024280	750	283	12.0556	Intron (ENST00000635379.1/196913, intron 5 of 11)	-12142	NA	LINC01599	distal
615	chr14	50025521	50026450	930	1742	60.3512	Intron (ENST00000635379.1/196913, intron 5 of 11)	12638	NA	LINC01599	distal
616	chr14	50031761	50032320	560	269	12.5349	Intron (ENST00000635379.1/196913, intron 5 of 11)	6768	NA	LINC01599	distal
617	chr14	50039801	50040960	1160	142	4.81098	Promoter	0	NA	LINC01599	promoter
618	chr14	50044031	50044490	460	67	4.27198	Intron (ENST00000635379.1/196913, intron 3 of 11)	-2802	NA	LINC01599	distal
619	chr14	50045031	50045470	440	138	8.28767	Intron (ENST00000635379.1/196913, intron 3 of 11)	-3802	NA	LINC01599	distal
620	chr14	61511451	61512070	620	162	8.7143	Intron (ENST00000555185.5/5583, intron 2 of 3)	-13020	ENSG00000027075	PRKCH	distal
621	chr14	61524321	61525050	730	106	6.46759	Promoter	-40	ENSG00000027075	PRKCH	promoter
622	chr14	61525171	61526160	990	786	26.0626	Promoter	0	ENSG00000027075	PRKCH	promoter
623	chr14	61526481	61526890	410	138	7.35553	Promoter	829	ENSG00000027075	PRKCH	promoter
624	chr14	61547241	61547860	620	106	4.74942	Exon (ENST00000332981.10/5583, exon 13 of 14)	3879	ENSG00000027075	PRKCH	distal
625	chr14	61561481	61562440	960	1514	60.6871	Exon (ENST00000508827.1/101927780, exon 4 of 5)	7754	ENSG00000250548	LINC01303	distal
626	chr14	61568551	61568960	410	100	5.03709	Intron (ENST00000556347.1/5583, intron 3 of 3)	1234	ENSG00000250548	LINC01303	distal
627	chr14	76917861	76918440	580	58	3.27371	Distal Intergenic	-41198	ENSG00000258602	LINC01629	distal
628	chr14	76918711	76919560	850	219	10.6948	Distal Intergenic	-40078	ENSG00000258602	LINC01629	distal
629	chr14	76956531	76956970	440	96	6.2448	Distal Intergenic	-2668	ENSG00000258602	LINC01629	distal
630	chr14	77032671	77033780	1110	314	12.093	Distal Intergenic	-3963	ENSG00000119669	IRF2BPL	distal
631	chr14	77039991	77040680	690	88	3.95839	Promoter	-384	ENSG00000246548	LINC02288	promoter
632	chr14	77042181	77042610	430	93	5.40614	Intron (ENST00000500215.3/283575, intron 1 of 3)	1117	ENSG00000246548	LINC02288	distal
633	chr14	77059501	77060010	510	117	5.93187	Exon (ENST00000500215.3/283575, exon 2 of 4)	16132	ENSG00000258819	LINC02289	distal
634	chr14	77097461	77098520	1060	141	8.45905	Promoter	0	ENSG00000165548	TMEM63C	promoter
635	chr14	77799851	77800760	910	1822	79.8931	Promoter	0	ENSG00000063761	ADCK1	promoter
636	chr14	92923361	92923780	420	202	11.0037	Promoter	0	ENSG00000100604	CHGA	promoter
637	chr14	92937661	92938960	1300	447	16.8019	3' UTR	5984	ENSG00000100604	CHGA	distal
638	chr14	92945991	92947540	1550	1269	33.7821	Exon (ENST00000354313.7/3705, exon 10 of 11)	14314	ENSG00000100604	CHGA	distal
639	chr14	92964651	92965380	730	324	13.6995	Intron (ENST00000354313.7/3705, intron 5 of 10)	32974	ENSG00000100604	CHGA	distal
640	chr14	92973241	92974210	970	272	15.7511	Intron (ENST00000354313.7/3705, intron 5 of 10)	24729	ENSG00000100605	ITPK1	distal
641	chr14	92986271	92986790	520	65	3.63287	Intron (ENST00000354313.7/3705, intron 5 of 10)	12149	ENSG00000100605	ITPK1	distal
642	chr14	93006291	93010210	3920	1022	28.7367	Intron (ENST00000354313.7/3705, intron 4 of 10)	-7352	ENSG00000100605	ITPK1	distal
643	chr14	93012851	93013280	430	105	6.24555	Intron (ENST00000354313.7/3705, intron 4 of 10)	-13912	ENSG00000100605	ITPK1	distal
644	chr14	93017141	93018250	1110	1477	48.0325	Intron (ENST00000354313.7/3705, intron 3 of 10)	-18202	ENSG00000100605	ITPK1	distal
645	chr14	93019351	93019830	480	90	5.62098	Intron (ENST00000354313.7/3705, intron 3 of 10)	17050	ENSG00000100605	ITPK1	distal
646	chr14	93047631	93048210	580	276	13.3418	Intron (ENST00000354313.7/3705, intron 3 of 10)	-10657	ENSG00000100605	ITPK1	distal
647	chr14	93049931	93050430	500	108	5.9552	Intron (ENST00000354313.7/3705, intron 3 of 10)	-12957	ENSG00000100605	ITPK1	distal
648	chr14	93058921	93060110	1190	693	30.0511	Intron (ENST00000354313.7/3705, intron 3 of 10)	6248	ENSG00000100605	ITPK1	distal
649	chr14	93082291	93082850	560	228	11.9395	Intron (ENST00000354313.7/3705, intron 2 of 10)	14839	ENSG00000258730	ITPK1-AS1	distal
650	chr14	93089461	93089920	460	48	2.83747	Intron (ENST00000354313.7/3705, intron 2 of 10)	22009	ENSG00000258730	ITPK1-AS1	distal
651	chr14	93113091	93114150	1060	98	4.26365	Intron (ENST00000354313.7/3705, intron 2 of 10)	1122	ENSG00000100605	ITPK1	distal
652	chr14	93115081	93115750	670	146	7.23007	Promoter	0	ENSG00000100605	ITPK1	promoter
653	chr14	93137841	93138410	570	364	18.9534	Exon (ENST00000553543.2/ENST00000553543.2, exon 1 of 1)	-21521	ENSG00000100605	ITPK1	distal
654	chr14	93139181	93139580	400	109	6.38656	Distal Intergenic	-22861	ENSG00000100605	ITPK1	distal
655	chr14	93173901	93174370	470	202	11.0518	Distal Intergenic	10527	ENSG00000165943	MOAP1	distal
656	chr14	93184671	93185560	890	901	35.3452	Promoter	0	ENSG00000153485	TMEM251	promoter
657	chr14	93186161	93186790	630	84	4.78604	5' UTR	1148	ENSG00000153485	TMEM251	distal
658	chr14	99554131	99554990	860	412	18.2229	Intron (ENST00000380243.9/317762, intron 1 of 5)	17985	ENSG00000205476	CCDC85C	distal
659	chr14	99560851	99561640	790	610	28.9702	Intron (ENST00000380243.9/317762, intron 1 of 5)	11335	ENSG00000205476	CCDC85C	distal
660	chr14	99563231	99563880	650	171	9.5105	Intron (ENST00000380243.9/317762, intron 1 of 5)	9095	ENSG00000205476	CCDC85C	distal
661	chr14	99572291	99572700	410	33	2.1993	Promoter	275	ENSG00000205476	CCDC85C	promoter
662	chr14	99603631	99604130	500	55	2.87831	Promoter	77	ENSG00000205476	CCDC85C	promoter
663	chr14	99945941	99946650	710	109	5.39651	Distal Intergenic	9774	ENSG00000066629	EML1	distal
664	chr14	99947521	99948490	970	247	10.639	Distal Intergenic	11354	ENSG00000066629	EML1	distal
665	chr14	99948711	99950540	1830	2134	54.0345	Distal Intergenic	12544	ENSG00000066629	EML1	distal
666	chr14	99971021	99972030	1010	445	22.3785	Promoter	0	ENSG00000196405	EVL	promoter
667	chr14	104936211	104936620	410	65	3.28573	3' UTR	4051	ENSG00000166428	PLD4	distal
668	chr14	104966671	104969390	2720	736	17.5689	Intron (ENST00000555122.1/113146, intron 1 of 5)	1091	ENSG00000185567	AHNAK2	distal
669	chr14	104969881	104974220	4340	2487	76.5219	Promoter	0	ENSG00000185567	AHNAK2	promoter
670	chr14	104977741	104978340	600	117	6.40943	Promoter	34	ENSG00000185567	AHNAK2	promoter
671	chr14	104980161	104980720	560	206	10.6386	Distal Intergenic	-1787	ENSG00000185567	AHNAK2	distal
672	chr14	105165741	105166380	640	65	2.68222	Intron (ENST00000347004.2/3714, intron 2 of 24)	2396	ENSG00000184916	JAG2	distal
673	chr14	105167371	105168100	730	147	7.43672	Promoter	676	ENSG00000184916	JAG2	promoter
674	chr14	105168611	105169190	580	182	9.53092	Promoter	0	ENSG00000184916	JAG2	promoter
675	chr14	105171121	105171590	470	121	5.95909	Intron (ENST00000548203.1/3714, intron 1 of 4)	2107	ENSG00000183828	NUDT14	distal
676	chr14	105175641	105178060	2420	1878	52.176	Promoter	0	ENSG00000183828	NUDT14	promoter
677	chr14	105180251	105181620	1370	454	18.3146	Promoter	0	ENSG00000183828	NUDT14	promoter
678	chr14	105184261	105184750	490	44	2.40794	Distal Intergenic	-2938	ENSG00000183828	NUDT14	distal
679	chr14	105196901	105197750	850	92	5.62131	Distal Intergenic	-15578	ENSG00000183828	NUDT14	distal
680	chr14	105204161	105206550	2390	1928	71.5994	Downstream (2-3kb)	6878	ENSG00000185024	BRF1	distal
681	chr14	105207051	105207520	470	45	2.47889	Downstream (1-2kb)	5908	ENSG00000185024	BRF1	distal
682	chr14	105212661	105213160	500	138	7.32293	Promoter	268	ENSG00000185024	BRF1	promoter
683	chr14	105213561	105214590	1030	95	3.81275	Promoter	-133	ENSG00000185024	BRF1	promoter
684	chr14	105248201	105249320	1120	193	7.61064	Promoter	0	ENSG00000185024	BRF1	promoter
685	chr14	105254441	105255740	1300	1658	56.0144	Intron (ENST00000379937.6/2972, intron 3 of 16)	-5037	ENSG00000185024	BRF1	distal
686	chr14	105275271	105275940	670	347	19.0106	Intron (ENST00000379937.6/2972, intron 1 of 16)	24528	ENSG00000185024	BRF1	distal
687	chr14	105281231	105282270	1040	843	36.997	Intron (ENST00000379937.6/2972, intron 1 of 16)	18198	ENSG00000185024	BRF1	distal
688	chr15	30195931	30196480	550	180	8.40328	Promoter	0	ENSG00000225930	LINC02249	promoter
689	chr15	30224881	30225770	890	357	12.9578	Exon (ENST00000569415.1/ENST00000569415.1, exon 1 of 1)	28845	ENSG00000225930	LINC02249	distal
690	chr15	30903611	30904100	490	67	3.09418	Promoter	0	ENSG00000198690	FAN1	promoter
691	chr15	30921671	30922120	450	90	5.08776	Intron (ENST00000667837.1/22909, intron 8 of 15)	-2364	ENSG00000198690	FAN1	distal
692	chr15	30953721	30954620	900	1848	78.985	Intron (ENST00000435680.6/54893, intron 10 of 15)	-3385	ENSG00000166912	MTMR10	distal
693	chr15	30991501	30992250	750	296	15.526	Promoter	0	ENSG00000166912	MTMR10	promoter
694	chr15	40857451	40857980	530	154	6.41609	3' UTR	1650	ENSG00000166145	SPINT1	distal
695	chr15	40893961	40895370	1410	1731	57.7997	Promoter	0	ENSG00000104142	VPS18	promoter
696	chr15	40900231	40900760	530	202	12.3044	Exon (ENST00000220509.10/57617, exon 4 of 5)	5764	ENSG00000104142	VPS18	distal
697	chr15	40906211	40906820	610	114	6.44312	Promoter	0	NA	LOC105370943	promoter
698	chr15	41585091	41586150	1060	177	8.07188	Distal Intergenic	13988	ENSG00000092445	TYRO3	distal
699	chr15	41604071	41604630	560	73	5.3171	Distal Intergenic	-16594	ENSG00000174197	MGA	distal
700	chr15	41621191	41622380	1190	1407	78.7763	Promoter	0	ENSG00000174197	MGA	promoter
701	chr15	41660151	41662250	2100	941	29.021	Promoter	0	ENSG00000174197	MGA	promoter
702	chr15	57289981	57290470	490	137	8.6601	Intron (ENST00000560836.1/6938, intron 1 of 1)	7526	ENSG00000140262	TCF12	distal
703	chr15	57306241	57306920	680	176	8.31742	Exon (ENST00000501726.1/283663, exon 2 of 3)	1516	ENSG00000247982	LINC00926	distal
704	chr15	57324201	57324760	560	325	17.9556	Intron (ENST00000564843.2/101928611, intron 4 of 4)	4877	ENSG00000260172	LINC01413	distal
705	chr15	57326731	57328620	1890	1081	24.739	Distal Intergenic	7407	ENSG00000260172	LINC01413	distal
706	chr15	57335291	57335690	400	117	6.84545	Distal Intergenic	15967	ENSG00000260172	LINC01413	distal
707	chr15	57337551	57338620	1070	1367	63.7491	Distal Intergenic	18227	ENSG00000260172	LINC01413	distal
708	chr15	57360681	57361100	420	96	5.99705	Distal Intergenic	-14867	ENSG00000128849	CGNL1	distal
709	chr15	64069011	64069750	740	594	23.1996	Intron (ENST00000559306.1/23604, intron 1 of 4)	2283	ENSG00000035664	DAPK2	distal
710	chr15	64070591	64072480	1890	1004	30.6423	Promoter	0	ENSG00000035664	DAPK2	promoter
711	chr15	64095931	64096330	400	73	4.46558	Promoter	0	ENSG00000028528	SNX1	promoter
712	chr15	64823751	64824650	900	175	10.4521	Promoter	967	ENSG00000140451	PIF1	promoter
713	chr15	64843251	64844350	1100	113	4.39326	Intron (ENST00000616065.4/80301, intron 1 of 4)	1303	ENSG00000241839	PLEKHO2	distal
714	chr15	64856531	64857480	950	447	15.2592	Intron (ENST00000616065.4/80301, intron 2 of 4)	14583	ENSG00000241839	PLEKHO2	distal
715	chr15	64858101	64858500	400	66	3.7277	Intron (ENST00000616065.4/80301, intron 2 of 4)	16153	ENSG00000241839	PLEKHO2	distal
716	chr15	64862461	64865010	2550	1198	28.0777	Exon (ENST00000616065.4/80301, exon 5 of 5)	20513	ENSG00000241839	PLEKHO2	distal
717	chr15	64881611	64884610	3000	1558	50.0485	Exon (ENST00000665850.1/ENST00000665850.1, exon 1 of 2)	-27292	ENSG00000166839	ANKDD1A	distal
718	chr15	64911431	64912050	620	168	7.90192	Promoter	0	ENSG00000166839	ANKDD1A	promoter
719	chr15	66834671	66836110	1440	1180	34.4309	Distal Intergenic	120408	ENSG00000259289	LINC02206	distal
720	chr15	66840621	66841130	510	105	6.07057	Distal Intergenic	115388	ENSG00000259289	LINC02206	distal
721	chr15	66841731	66843380	1650	837	31.6777	Distal Intergenic	113138	ENSG00000259289	LINC02206	distal
722	chr15	66849861	66851580	1720	235	9.24966	Distal Intergenic	104938	ENSG00000259289	LINC02206	distal
723	chr15	66882581	66883060	480	51	2.92938	Distal Intergenic	73458	ENSG00000259289	LINC02206	distal
724	chr15	67049661	67050150	490	160	10.4381	Intron (ENST00000558071.2/102723493, intron 1 of 4)	9103	NA	LOC102723493	distal
725	chr15	67065081	67066010	930	142	6.21421	Promoter	0	NA	LOC102723493	promoter
726	chr15	67080831	67081500	670	414	14.6931	Intron (ENST00000559460.5/4088, intron 1 of 3)	2845	ENSG00000166949	SMAD3	distal
727	chr15	67117371	67117920	550	93	4.70882	Intron (ENST00000559460.5/4088, intron 1 of 3)	-7796	ENSG00000166949	SMAD3	distal
728	chr15	67120881	67121680	800	353	16.2547	Intron (ENST00000559460.5/4088, intron 1 of 3)	-4036	ENSG00000166949	SMAD3	distal
729	chr15	67125351	67126180	830	545	23.9092	Promoter	0	ENSG00000166949	SMAD3	promoter
730	chr15	67142461	67143160	700	151	7.71542	Exon (ENST00000558463.1/ENST00000558463.1, exon 3 of 3)	4226	ENSG00000166949	SMAD3	distal
731	chr15	67149961	67150470	510	159	7.97733	Intron (ENST00000559460.5/4088, intron 1 of 3)	11726	ENSG00000166949	SMAD3	distal
732	chr15	67167771	67168410	640	125	5.56537	Intron (ENST00000327367.9/4088, intron 4 of 8)	1240	ENSG00000166949	SMAD3	distal
733	chr15	68224211	68224700	490	308	17.476	Intron (ENST00000637888.1/91860, intron 1 of 6)	4810	ENSG00000128973	CLN6	distal
734	chr15	68229001	68230700	1700	1802	77.6237	Promoter	0	ENSG00000128973	CLN6	promoter
735	chr15	68256891	68257550	660	451	24.1596	Promoter	0	ENSG00000128973	CLN6	promoter
736	chr15	68270831	68271290	460	123	7.73703	Intron (ENST00000563057.1/ENST00000563057.1, intron 2 of 2)	-6455	ENSG00000169018	FEM1B	distal
737	chr15	68271721	68272300	580	117	5.23394	Intron (ENST00000563057.1/ENST00000563057.1, intron 2 of 2)	-5445	ENSG00000169018	FEM1B	distal
738	chr15	68277551	68278350	800	819	35.4171	Promoter	0	ENSG00000169018	FEM1B	promoter
739	chr15	68279001	68279460	460	133	6.54453	Promoter	-499	ENSG00000169018	FEM1B	promoter
740	chr15	68281611	68282180	570	100	5.25404	Intron (ENST00000306917.5/10116, intron 1 of 1)	1652	ENSG00000169018	FEM1B	distal
741	chr15	74817301	74817930	630	407	18.4866	Intron (ENST00000470711.6/79748, intron 5 of 6)	1078	ENSG00000140506	LMAN1L	distal
742	chr15	74818691	74819160	470	61	3.62243	Promoter	-307	ENSG00000140506	LMAN1L	promoter
743	chr15	74825721	74827050	1330	741	22.2413	Promoter	0	ENSG00000213578	CPLX3	promoter
744	chr15	74842911	74843740	830	317	16.0219	Promoter	0	ENSG00000140474	ULK3	promoter
745	chr15	74907271	74907810	540	67	2.91811	Promoter	-388	ENSG00000178761	FAM219B	promoter
746	chr15	74937401	74938830	1430	466	13.6069	Promoter	0	ENSG00000178741	COX5A	promoter
747	chr15	74955911	74957730	1820	1956	45.5926	Promoter	0	ENSG00000198794	SCAMP5	promoter
748	chr15	75639531	75640380	850	334	17.3108	Promoter	0	ENSG00000177971	IMP3	promoter
749	chr15	75661101	75661550	450	135	8.20968	3' UTR	11345	ENSG00000173548	SNX33	distal
750	chr15	75666561	75667000	440	138	6.6805	Distal Intergenic	16805	ENSG00000173548	SNX33	distal
751	chr15	75694361	75695030	670	106	4.15309	Intron (ENST00000308508.5/1464, intron 1 of 9)	17818	ENSG00000173546	CSPG4	distal
752	chr15	76163231	76163800	570	339	16.1842	Intron (ENST00000484722.5/123591, intron 5 of 10)	17686	ENSG00000259422	LOC101929439	distal
753	chr15	76177261	76178330	1070	2101	68.1961	Intron (ENST00000484722.5/123591, intron 8 of 10)	3156	ENSG00000259422	LOC101929439	distal
754	chr15	76196211	76197100	890	347	11.8056	Intron (ENST00000484722.5/123591, intron 9 of 10)	4742	ENSG00000169758	TMEM266	distal
755	chr15	78714871	78715400	530	113	6.24683	Intron (ENST00000565476.5/ENST00000565476.5, intron 2 of 4)	4886	ENSG00000117971	CHRNB4	distal
756	chr15	78715811	78716270	460	271	13.7623	Intron (ENST00000565476.5/ENST00000565476.5, intron 2 of 4)	4016	ENSG00000117971	CHRNB4	distal
757	chr15	78740251	78740700	450	138	8.81312	Distal Intergenic	-11407	ENSG00000238166	LOC646938	distal
758	chr15	78755891	78756500	610	208	10.8643	Downstream (2-3kb)	3784	ENSG00000238166	LOC646938	distal
759	chr15	78756621	78757630	1010	279	14.8507	Downstream (1-2kb)	4514	ENSG00000238166	LOC646938	distal
760	chr15	78759881	78760760	880	452	16.7875	Intron (ENST00000388820.5/11173, intron 23 of 23)	4353	ENSG00000136378	ADAMTS7	distal
761	chr15	78798051	78798720	670	202	8.12313	Exon (ENST00000388820.5/11173, exon 3 of 24)	1824	ENSG00000136378	ADAMTS7	distal
762	chr15	82646431	82648090	1660	723	18.6135	Promoter	0	ENSG00000259462	CPEB1-AS1	promoter
763	chr15	83108501	83109130	630	222	11.6806	Promoter	790	ENSG00000136404	TM6SF1	promoter
764	chr15	83110231	83110970	740	134	5.20062	Intron (ENST00000379390.10/53346, intron 1 of 6)	2520	ENSG00000136404	TM6SF1	distal
765	chr15	84810171	84810690	520	134	8.44159	Distal Intergenic	-5990	ENSG00000136383	ALPK3	distal
766	chr15	84816871	84817690	820	139	7.75423	Promoter	191	ENSG00000136383	ALPK3	promoter
767	chr15	84840791	84841200	410	120	8.20294	Exon (ENST00000258888.5/57538, exon 5 of 14)	-22329	ENSG00000136383	ALPK3	distal
768	chr15	84873661	84874500	840	403	14.7899	Distal Intergenic	10132	ENSG00000136383	ALPK3	distal
769	chr15	91075331	91076020	690	371	15.8099	Distal Intergenic	-23930	ENSG00000185518	SV2B	distal
770	chr15	91099621	91100570	950	654	25.532	Promoter	0	ENSG00000185518	SV2B	promoter
771	chr15	91103631	91104810	1180	1425	44.0584	Intron (ENST00000545111.6/9899, intron 1 of 11)	1803	ENSG00000185518	SV2B	distal
772	chr15	91111421	91112310	890	479	20.0066	Intron (ENST00000545111.6/9899, intron 1 of 11)	9593	ENSG00000185518	SV2B	distal
773	chr15	100111091	100111520	430	235	12.597	Intron (ENST00000268070.9/170691, intron 13 of 21)	-1984	ENSG00000140470	ADAMTS17	distal
774	chr15	100131381	100132300	920	709	30.1238	Exon (ENST00000268070.9/170691, exon 12 of 22)	-22274	ENSG00000140470	ADAMTS17	distal
775	chr15	101439021	101439900	880	655	24.709	Intron (ENST00000398185.6/5046, intron 1 of 18)	3763	ENSG00000140479	PCSK6	distal
776	chr15	101445851	101447240	1390	187	9.95218	Intron (ENST00000611716.5/5046, intron 1 of 21)	-2188	ENSG00000140479	PCSK6	distal
777	chr15	101451221	101451640	420	100	5.4498	Intron (ENST00000611716.5/5046, intron 1 of 21)	-7558	ENSG00000140479	PCSK6	distal
778	chr15	101455051	101455920	870	749	30.2848	Intron (ENST00000611716.5/5046, intron 1 of 21)	-11388	ENSG00000140479	PCSK6	distal
779	chr15	101489051	101489470	420	33	2.04137	Promoter	0	ENSG00000140479	PCSK6	promoter
780	chr15	101499841	101500490	650	164	9.37751	Intron (ENST00000557794.5/5046, intron 1 of 4)	-9857	ENSG00000140479	PCSK6	distal
781	chr16	29911	30360	450	101	4.63282	Exon (ENST00000442856.1/ENST00000442856.1, exon 9 of 9)	7001	ENSG00000231439	WASIR2	distal
782	chr16	33301	33700	400	109	6.90611	Exon (ENST00000442856.1/ENST00000442856.1, exon 7 of 9)	10391	ENSG00000231439	WASIR2	distal
783	chr16	65481	66210	730	334	17.1023	Promoter	-442	ENSG00000007384	RHBDF1	promoter
784	chr16	67181	67770	590	107	5.944	Intron (ENST00000262316.10/64285, intron 1 of 17)	-2142	ENSG00000007384	RHBDF1	distal
785	chr16	69191	70350	1160	243	8.47657	Intron (ENST00000262316.10/64285, intron 1 of 17)	2271	ENSG00000007384	RHBDF1	distal
786	chr16	76041	76530	490	137	7.44615	Promoter	0	ENSG00000007384	RHBDF1	promoter
787	chr16	76831	78530	1700	167	5.33496	Promoter	0	ENSG00000103152	MPG	promoter
788	chr16	78791	79620	830	271	11.8228	Promoter	534	ENSG00000103152	MPG	promoter
789	chr16	83901	85660	1760	1039	37.9571	3' UTR	5426	ENSG00000103148	NPRL3	distal
790	chr16	96741	98260	1520	2117	50.036	Promoter	0	ENSG00000103148	NPRL3	promoter
791	chr16	326701	328420	1720	864	27.7858	Intron (ENST00000461023.5/8312, intron 1 of 7)	17902	ENSG00000103126	AXIN1	distal
792	chr16	337431	338440	1010	184	9.43793	Intron (ENST00000461023.5/8312, intron 1 of 7)	7882	ENSG00000103126	AXIN1	distal
793	chr16	352051	352900	850	103	6.0265	Promoter	0	ENSG00000103126	AXIN1	promoter
794	chr16	381581	382620	1040	1275	43.9703	Promoter	0	ENSG00000236829	LOC100134368	promoter
795	chr16	401941	402830	890	170	7.91416	Promoter	0	ENSG00000242612	DECR2	promoter
796	chr16	424141	425930	1790	600	21.4848	Promoter	0	ENSG00000090565	RAB11FIP3	promoter
797	chr16	641921	642420	500	58	2.90574	Promoter	0	ENSG00000172366	MCRIP2	promoter
798	chr16	679281	679920	640	262	12.8184	Promoter	0	ENSG00000260394	LINC02867	promoter
799	chr16	683951	684410	460	54	3.24897	Promoter	0	ENSG00000161999	JMJD8	promoter
800	chr16	712681	713160	480	40	2.58053	Distal Intergenic	-1958	ENSG00000103260	METRN	distal
801	chr16	720481	721900	1420	179	8.15467	Promoter	0	ENSG00000103254	ANTKMT	promoter
802	chr16	726081	729540	3460	1790	54.31	Promoter	0	ENSG00000162004	CCDC78	promoter
803	chr16	740601	741130	530	46	2.42434	Promoter	0	ENSG00000103245	CIAO3	promoter
804	chr16	964671	965320	650	117	5.69984	Promoter	-549	ENSG00000103227	LMF1	promoter
805	chr16	970861	971490	630	54	2.96163	Promoter	0	ENSG00000103227	LMF1	promoter
806	chr16	973951	975680	1730	2421	80.5118	Intron (ENST00000545827.6/64788, intron 1 of 11)	-2952	ENSG00000103227	LMF1	distal
807	chr16	976671	977570	900	128	7.05512	Exon (ENST00000567961.5/ENST00000567961.5, exon 1 of 3)	2078	ENSG00000103227	LMF1	distal
808	chr16	981121	981590	470	184	8.67536	Promoter	0	ENSG00000103227	LMF1	promoter
809	chr16	2205051	2206400	1350	2421	67.7321	Promoter	0	ENSG00000167965	MLST8	promoter
810	chr16	2211991	2212930	940	182	9.51523	Promoter	-41	ENSG00000182685	BRICD5	promoter
811	chr16	2215071	2215580	510	208	12.3521	Promoter	-231	ENSG00000184207	PGP	promoter
812	chr16	2251001	2251950	950	151	7.87831	Promoter	0	ENSG00000167969	ECI1	promoter
813	chr16	2473651	2474450	800	223	9.99604	Promoter	-601	ENSG00000162065	TBC1D24	promoter
814	chr16	2474711	2475210	500	111	7.42291	Promoter	0	ENSG00000162065	TBC1D24	promoter
815	chr16	2482501	2483530	1030	203	10.4492	Promoter	0	ENSG00000162065	TBC1D24	promoter
816	chr16	2513651	2514150	500	125	6.54657	Promoter	0	ENSG00000162066	AMDHD2	promoter
817	chr16	2516711	2517200	490	115	5.12392	Exon (ENST00000624099.1/ENST00000624099.1, exon 1 of 1)	-1799	ENSG00000185883	ATP6V0C	distal
818	chr16	2519741	2520900	1160	771	23.9375	Promoter	0	ENSG00000162066	AMDHD2	promoter
819	chr16	2531631	2532590	960	206	9.1363	Promoter	0	ENSG00000266232	MIR3178	promoter
820	chr16	2536391	2537250	860	151	6.9436	Promoter	-729	ENSG00000140992	PDPK1	promoter
821	chr16	4253511	4254230	720	337	17.4375	Promoter	0	NA	LINC01569	promoter
822	chr16	4271901	4274060	2160	1338	27.9104	Promoter	0	ENSG00000090447	TFAP4	promoter
823	chr16	10920951	10921400	450	167	9.50908	Promoter	-767	ENSG00000179583	CIITA	promoter
824	chr16	10922011	10922810	800	295	15.674	Promoter	0	ENSG00000179583	CIITA	promoter
825	chr16	10938171	10938640	470	154	7.04036	3' UTR	3078	ENSG00000182108	DEXI	distal
826	chr16	10940251	10941120	870	732	26.9886	Promoter	598	ENSG00000182108	DEXI	promoter
827	chr16	10941961	10942600	640	177	9.58283	Promoter	0	ENSG00000182108	DEXI	promoter
828	chr16	11362891	11363850	960	454	19.8974	Intron (ENST00000649869.1/ENST00000649869.1, intron 1 of 2)	17421	ENSG00000175643	RMI2	distal
829	chr16	11370301	11372030	1730	675	29.4056	3' UTR	11675	ENSG00000188897	LOC400499	distal
830	chr16	11379291	11379840	550	101	5.51629	Exon (ENST00000649869.1/ENST00000649869.1, exon 2 of 3)	3865	ENSG00000188897	LOC400499	distal
831	chr16	11639941	11641620	1680	1802	48.8781	Distal Intergenic	-3560	ENSG00000189067	LITAF	distal
832	chr16	11658861	11659590	730	212	10.1851	Distal Intergenic	-8865	ENSG00000184602	SNN	distal
833	chr16	11668041	11668780	740	231	11.4705	Promoter	0	ENSG00000184602	SNN	promoter
834	chr16	11669941	11670410	470	33	2.25649	Intron (ENST00000329565.6/8303, intron 1 of 1)	1486	ENSG00000184602	SNN	distal
835	chr16	14284811	14286270	1460	744	29.8875	Distal Intergenic	-15119	NA	MIR193BHG	distal
836	chr16	14302501	14303130	630	151	8.61288	Promoter	0	NA	MIR193BHG	promoter
837	chr16	14974921	14976200	1280	440	18.3264	Promoter	0	ENSG00000179889	PDXDC1	promoter
838	chr16	14977181	14977700	520	502	27.1253	Promoter	418	ENSG00000179889	PDXDC1	promoter
839	chr16	14989721	14990350	630	106	5.76911	Exon (ENST00000567634.1/ENST00000567634.1, exon 1 of 1)	-7398	ENSG00000179889	PDXDC1	distal
840	chr16	15013821	15015240	1420	1362	37.4237	Intron (ENST00000563679.5/23042, intron 8 of 22)	-3424	ENSG00000238728	MIR1972-1	distal
841	chr16	21300371	21302000	1630	726	25.2907	Promoter	0	NA	CRYM-AS1	promoter
842	chr16	21302841	21303510	670	170	8.47324	Promoter	0	ENSG00000103316	CRYM	promoter
843	chr16	21501541	21502810	1270	133	5.53684	Promoter	0	ENSG00000180747	SMG1P3	promoter
844	chr16	21506971	21507440	470	126	6.43176	Promoter	-836	ENSG00000266758	MIR3680-2	promoter
845	chr16	21507771	21511100	3330	798	18.6757	Intron (ENST00000522841.6/100271836, intron 1 of 11)	-1636	ENSG00000266758	MIR3680-2	distal
846	chr16	21511411	21514100	2690	1482	34.3495	Exon (ENST00000654954.1/ENST00000654954.1, exon 1 of 2)	-5276	ENSG00000266758	MIR3680-2	distal
847	chr16	21517291	21518020	730	93	4.64339	Intron (ENST00000522841.6/100271836, intron 1 of 11)	2159	ENSG00000180747	SMG1P3	distal
848	chr16	21518231	21519120	890	337	15.3494	Intron (ENST00000522841.6/100271836, intron 1 of 11)	1059	ENSG00000180747	SMG1P3	distal
849	chr16	21519791	21520880	1090	1021	43.206	Promoter	0	ENSG00000180747	SMG1P3	promoter
850	chr16	21525331	21525840	510	260	13.8706	Distal Intergenic	-4887	ENSG00000180747	SMG1P3	distal
851	chr16	22190461	22191110	650	129	7.05587	3' UTR	-15168	ENSG00000103319	EEF2K	distal
852	chr16	22199261	22200030	770	221	10.3405	Distal Intergenic	-6248	ENSG00000103319	EEF2K	distal
853	chr16	22205871	22206800	930	1589	56.9519	Promoter	0	ENSG00000103319	EEF2K	promoter
854	chr16	22207121	22207710	590	77	3.98433	Promoter	795	ENSG00000103319	EEF2K	promoter
855	chr16	22215911	22216360	450	33	2.44573	Intron (ENST00000263026.10/29904, intron 1 of 17)	9585	ENSG00000103319	EEF2K	distal
856	chr16	22217751	22218820	1070	898	33.7168	Intron (ENST00000263026.10/29904, intron 1 of 17)	11425	ENSG00000103319	EEF2K	distal
857	chr16	22219621	22221380	1760	1516	41.8018	Intron (ENST00000263026.10/29904, intron 1 of 17)	13295	ENSG00000103319	EEF2K	distal
858	chr16	22223531	22224380	850	208	8.97005	Intron (ENST00000263026.10/29904, intron 1 of 17)	17205	ENSG00000103319	EEF2K	distal
859	chr16	22236051	22236690	640	182	8.59278	Intron (ENST00000263026.10/29904, intron 2 of 17)	-20954	ENSG00000103319	EEF2K	distal
860	chr16	22239441	22240380	940	214	8.9115	Intron (ENST00000263026.10/29904, intron 2 of 17)	-17264	ENSG00000103319	EEF2K	distal
861	chr16	22240661	22241110	450	47	2.92852	Intron (ENST00000263026.10/29904, intron 2 of 17)	-16534	ENSG00000103319	EEF2K	distal
862	chr16	22607511	22608130	620	100	5.34032	Distal Intergenic	60547	ENSG00000257838	OTOAP1	distal
863	chr16	22609721	22610360	640	284	12.2964	Distal Intergenic	62757	ENSG00000257838	OTOAP1	distal
864	chr16	22638341	22639000	660	227	12.4771	Distal Intergenic	91377	ENSG00000257838	OTOAP1	distal
865	chr16	28822401	28824650	2250	927	25.2148	Promoter	0	ENSG00000168488	ATXN2L	promoter
866	chr16	28846091	28846780	690	254	11.0345	Promoter	0	ENSG00000178188	SH2B1	promoter
867	chr16	28862611	28863780	1170	265	10.1232	Promoter	0	ENSG00000178188	SH2B1	promoter
868	chr16	28974091	28975340	1250	1224	37.701	Promoter	0	ENSG00000169682	SPNS1	promoter
869	chr16	29594921	29595640	720	92	3.49192	Promoter	0	NA	SMG1P2	promoter
870	chr16	29601031	29602300	1270	443	14.6017	Distal Intergenic	-1766	ENSG00000265462	MIR3680-1	distal
871	chr16	29605751	29606320	570	440	17.3296	Distal Intergenic	-6486	ENSG00000265462	MIR3680-1	distal
872	chr16	29613301	29613830	530	92	4.77551	Exon (ENST00000568957.1/ENST00000568957.1, exon 1 of 1)	-14036	ENSG00000265462	MIR3680-1	distal
873	chr16	29805041	29807070	2030	2328	71.649	Promoter	0	ENSG00000103495	MAZ	promoter
874	chr16	29807311	29808270	960	913	36.5173	Promoter	0	ENSG00000103495	MAZ	promoter
875	chr16	29815791	29816610	820	184	10.0288	Promoter	0	ENSG00000280789	PAGR1	promoter
876	chr16	30948881	30949510	630	45	2.59353	Promoter	0	ENSG00000175938	ORAI3	promoter
877	chr16	30949971	30950440	470	184	10.7618	Promoter	819	ENSG00000175938	ORAI3	promoter
878	chr16	30957651	30958110	460	163	9.24526	Promoter	0	ENSG00000099381	SETD1A	promoter
879	chr16	30985011	30986490	1480	426	17.7833	Promoter	0	ENSG00000099377	HSD3B7	promoter
880	chr16	31427611	31428030	420	61	3.82858	Promoter	255	ENSG00000156885	COX6A2	promoter
881	chr16	31442491	31443190	700	113	6.19196	Promoter	0	ENSG00000176723	ZNF843	promoter
882	chr16	31458861	31459790	930	111	4.64966	Promoter	0	ENSG00000140691	ARMC5	promoter
883	chr16	56606181	56607980	1800	329	16.3159	Promoter	-604	ENSG00000125148	MT2A	promoter
884	chr16	56608171	56609190	1020	167	6.96265	Promoter	0	ENSG00000125148	MT2A	promoter
885	chr16	56609991	56610680	690	158	9.32921	Intron (ENST00000569778.1/ENST00000569778.1, intron 1 of 1)	1301	ENSG00000125148	MT2A	distal
886	chr16	56625481	56626450	970	74	4.17991	Promoter	0	ENSG00000169715	MT1E	promoter
887	chr16	56627471	56627990	520	74	3.7944	Distal Intergenic	1690	ENSG00000169715	MT1E	distal
888	chr16	56643241	56643920	680	546	26.503	Promoter	0	NA	MT1DP	promoter
889	chr16	56667461	56668250	790	246	13.3923	Promoter	0	ENSG00000125144	MT1G	promoter
890	chr16	56682041	56682690	650	317	13.2585	Promoter	0	ENSG00000187193	MT1X	promoter
891	chr16	57602121	57602650	530	361	17.8859	Distal Intergenic	-8002	ENSG00000205336	ADGRG1	distal
892	chr16	57607001	57607430	430	89	5.75174	Distal Intergenic	-3222	ENSG00000205336	ADGRG1	distal
893	chr16	57621461	57622970	1510	1470	42.2557	Promoter	125	ENSG00000205336	ADGRG1	promoter
894	chr16	57627441	57628850	1410	1194	40.3733	Promoter	0	ENSG00000205336	ADGRG1	promoter
895	chr16	57786541	57787690	1150	1299	55.4506	Intron (ENST00000465878.6/3801, intron 3 of 19)	-4172	ENSG00000140859	KIFC3	distal
896	chr16	57790941	57792110	1170	333	11.3114	Exon (ENST00000566975.5/3801, exon 3 of 5)	5654	ENSG00000140859	KIFC3	distal
897	chr16	57804531	57804930	400	93	6.09642	Intron (ENST00000620696.1/388282, intron 1 of 1)	-1109	ENSG00000140859	KIFC3	distal
898	chr16	57808041	57808550	510	92	4.34389	Intron (ENST00000620696.1/388282, intron 1 of 1)	-2087	ENSG00000187185	LOC388282	distal
899	chr16	57809821	57810750	930	316	12.523	Promoter	0	ENSG00000187185	LOC388282	promoter
900	chr16	57816081	57817250	1170	1157	43.3974	Exon (ENST00000335616.3/388282, exon 4 of 4)	5444	ENSG00000187185	LOC388282	distal
901	chr16	57826871	57827780	910	51	3.34995	Intron (ENST00000565684.5/3801, intron 1 of 4)	16234	ENSG00000187185	LOC388282	distal
902	chr16	57862681	57863450	770	229	8.71105	Promoter	0	ENSG00000140859	KIFC3	promoter
903	chr16	58417451	58419420	1970	345	14.4421	Distal Intergenic	24753	ENSG00000181938	GINS3	distal
904	chr16	58433981	58434860	880	658	30.4459	Intron (ENST00000562322.1/ENST00000562322.1, intron 1 of 1)	-27986	ENSG00000103034	NDRG4	distal
905	chr16	58451121	58451870	750	533	23.3869	Intron (ENST00000561906.5/ENST00000561906.5, intron 2 of 3)	-10976	ENSG00000103034	NDRG4	distal
906	chr16	58459201	58459960	760	622	27.3268	Intron (ENST00000561906.5/ENST00000561906.5, intron 2 of 3)	-2886	ENSG00000103034	NDRG4	distal
907	chr16	58463351	58463820	470	117	6.02927	Promoter	0	ENSG00000103034	NDRG4	promoter
908	chr16	58464151	58464960	810	48	2.4704	Promoter	0	ENSG00000103034	NDRG4	promoter
909	chr16	67429941	67431720	1780	720	33.4401	Promoter	0	ENSG00000176387	HSD11B2	promoter
910	chr16	67441171	67441870	700	86	4.3035	Promoter	0	ENSG00000159720	ATP6V0D1	promoter
911	chr16	67449361	67449920	560	186	8.65366	Intron (ENST00000602876.5/9114, intron 2 of 8)	3795	ENSG00000159720	ATP6V0D1	distal
912	chr16	67480951	67481420	470	145	8.11854	Promoter	0	ENSG00000159720	ATP6V0D1	promoter
913	chr16	67521181	67521680	500	171	9.02987	Intron (ENST00000562116.1/79567, intron 1 of 1)	2763	ENSG00000039523	RIPOR1	distal
914	chr16	67528611	67529250	640	253	14.305	Promoter	0	NA	LOC100505942	promoter
915	chr16	67529821	67530780	960	184	9.30979	Promoter	30	ENSG00000039523	RIPOR1	promoter
916	chr16	67537161	67538090	930	129	6.35529	Promoter	0	ENSG00000039523	RIPOR1	promoter
917	chr16	67561811	67563060	1250	839	24.2114	Promoter	0	ENSG00000102974	CTCF	promoter
918	chr16	67563241	67564140	900	51	2.97711	Promoter	652	ENSG00000102974	CTCF	promoter
919	chr16	70685361	70686520	1160	336	15.6135	Promoter	0	ENSG00000132613	MTSS2	promoter
920	chr16	70700231	70701360	1130	386	12.9135	Promoter	0	ENSG00000103043	VAC14	promoter
921	chr16	70703001	70703850	850	217	12.8975	Intron (ENST00000568886.5/55697, intron 8 of 12)	-2756	ENSG00000103043	VAC14	distal
922	chr16	70704001	70704530	530	99	4.97336	Intron (ENST00000568886.5/55697, intron 8 of 12)	-3756	ENSG00000103043	VAC14	distal
923	chr16	70725251	70726330	1080	218	9.60097	Intron (ENST00000568886.5/55697, intron 8 of 12)	18250	ENSG00000103043	VAC14	distal
924	chr16	70746181	70747120	940	324	13.1829	Exon (ENST00000567186.1/ENST00000567186.1, exon 1 of 2)	-1099	ENSG00000103043	VAC14	distal
925	chr16	70747921	70748750	830	139	5.63367	Exon (ENST00000567186.1/ENST00000567186.1, exon 2 of 2)	-2839	ENSG00000103043	VAC14	distal
926	chr16	81180431	81181870	1440	915	33.5169	Promoter	0	ENSG00000166473	PKD1L2	promoter
927	chr16	81188591	81189810	1220	1067	44.7723	Promoter	0	ENSG00000166473	PKD1L2	promoter
928	chr16	81190651	81191170	520	193	8.97359	Exon (ENST00000525539.5/114780, exon 9 of 43)	-1653	ENSG00000166473	PKD1L2	distal
929	chr16	87777051	87778130	1080	335	13.2065	Promoter	0	NA	LOC102724467	promoter
930	chr16	87789751	87790540	790	373	16.2773	Intron (ENST00000561567.1/ENST00000561567.1, intron 1 of 1)	-10377	NA	LOC102724467	distal
931	chr16	87793771	87794340	570	127	7.40643	Intron (ENST00000561567.1/ENST00000561567.1, intron 1 of 1)	-14397	NA	LOC102724467	distal
932	chr16	87815671	87816170	500	70	3.72563	Distal Intergenic	18490	ENSG00000278598	MIR6775	distal
933	chr16	87847431	87849140	1710	391	16.6257	Intron (ENST00000565644.5/8140, intron 2 of 9)	-10626	ENSG00000103257	SLC7A5	distal
934	chr16	87851221	87851650	430	52	2.74799	Intron (ENST00000565644.5/8140, intron 2 of 9)	11989	ENSG00000103257	SLC7A5	distal
935	chr16	87852501	87855000	2500	1576	34.5243	Intron (ENST00000565644.5/8140, intron 1 of 9)	8639	ENSG00000103257	SLC7A5	distal
936	chr16	87855131	87855540	410	69	4.61897	Intron (ENST00000565644.5/8140, intron 1 of 9)	8099	ENSG00000103257	SLC7A5	distal
937	chr16	87856071	87859100	3030	1017	23.9612	Intron (ENST00000565644.5/8140, intron 1 of 9)	4539	ENSG00000103257	SLC7A5	distal
938	chr16	87860371	87862800	2430	1114	24.7947	Promoter	839	ENSG00000103257	SLC7A5	promoter
939	chr16	87869221	87869700	480	60	3.36976	Promoter	0	ENSG00000103257	SLC7A5	promoter
940	chr16	88236151	88236880	730	72	3.91072	Intron (ENST00000563190.1/ENST00000563190.1, intron 1 of 3)	41870	ENSG00000260420	LINC02182	distal
941	chr16	88237921	88238440	520	117	5.60777	Intron (ENST00000563190.1/ENST00000563190.1, intron 1 of 3)	43640	ENSG00000260420	LINC02182	distal
942	chr16	88238611	88239040	430	49	2.91847	Intron (ENST00000563190.1/ENST00000563190.1, intron 1 of 3)	44330	ENSG00000260420	LINC02182	distal
943	chr16	88242281	88243430	1150	402	16.9275	Intron (ENST00000563190.1/ENST00000563190.1, intron 1 of 3)	48000	ENSG00000260420	LINC02182	distal
944	chr16	88244801	88246240	1440	875	34.8402	Intron (ENST00000563190.1/ENST00000563190.1, intron 1 of 3)	50520	ENSG00000260420	LINC02182	distal
945	chr16	88264861	88265370	510	97	5.77215	Intron (ENST00000563190.1/ENST00000563190.1, intron 1 of 3)	70580	ENSG00000260420	LINC02182	distal
946	chr16	88686371	88686940	570	162	8.0425	Promoter	0	ENSG00000185669	SNAI3	promoter
947	chr16	88705861	88706410	550	110	5.65016	Promoter	0	ENSG00000158717	RNF166	promoter
948	chr16	88719051	88719880	830	321	13.5741	Promoter	10	ENSG00000103335	PIEZO1	promoter
949	chr16	88737191	88738040	850	228	9.16538	Promoter	391	NA	LOC100289580	promoter
950	chr16	88767831	88768700	870	219	9.8367	Intron (ENST00000301015.14/9780, intron 1 of 50)	16520	ENSG00000103335	PIEZO1	distal
951	chr16	88769461	88771500	2040	892	28.4716	Intron (ENST00000301015.14/9780, intron 1 of 50)	13720	ENSG00000103335	PIEZO1	distal
952	chr16	88772321	88774670	2350	1741	71.3807	Intron (ENST00000301015.14/9780, intron 1 of 50)	10550	ENSG00000103335	PIEZO1	distal
953	chr16	88776661	88777100	440	117	7.02146	Intron (ENST00000301015.14/9780, intron 1 of 50)	8120	ENSG00000103335	PIEZO1	distal
954	chr16	88784271	88785160	890	64	2.92251	Promoter	60	ENSG00000103335	PIEZO1	promoter
955	chr16	88811731	88812220	490	57	3.20934	Promoter	0	ENSG00000198931	APRT	promoter
956	chr17	713951	715300	1350	413	15.0736	Promoter	0	ENSG00000141252	VPS53	promoter
957	chr17	732161	732870	710	387	15.2034	Promoter	0	ENSG00000167695	TLCD3A	promoter
958	chr17	748471	749010	540	109	5.02238	5' UTR	3028	ENSG00000179409	GEMIN4	distal
959	chr17	751631	752200	570	37	2.36819	Promoter	0	ENSG00000179409	GEMIN4	promoter
960	chr17	752401	753000	600	74	4.97975	Promoter	0	ENSG00000231784	DBIL5P	promoter
961	chr17	781981	782490	510	122	7.16654	Promoter	0	ENSG00000167699	GLOD4	promoter
962	chr17	813601	814320	720	393	18.3556	Intron (ENST00000336868.8/64359, intron 5 of 7)	-8353	ENSG00000167693	NXN	distal
963	chr17	996261	997630	1370	1521	44.3631	Promoter	0	ENSG00000177370	TIMM22	promoter
964	chr17	1000821	1001290	470	66	4.01088	3' UTR	3692	ENSG00000177370	TIMM22	distal
965	chr17	1030451	1031150	700	190	9.90501	Promoter	652	ENSG00000159842	ABR	promoter
966	chr17	1031451	1031930	480	58	3.25391	Promoter	0	ENSG00000159842	ABR	promoter
967	chr17	1039431	1040220	790	101	4.8153	Promoter	0	ENSG00000159842	ABR	promoter
968	chr17	1060931	1061570	640	100	4.38798	Intron (ENST00000302538.9/29, intron 10 of 22)	-2181	ENSG00000159842	ABR	distal
969	chr17	1098301	1098860	560	60	2.87107	Intron (ENST00000302538.9/29, intron 3 of 22)	-6525	ENSG00000159842	ABR	distal
970	chr17	1108411	1109150	740	53	3.40346	Promoter	0	ENSG00000159842	ABR	promoter
971	chr17	1110521	1111970	1450	923	21.5097	Intron (ENST00000302538.9/29, intron 2 of 22)	-1421	ENSG00000159842	ABR	distal
972	chr17	1178361	1179340	980	581	26.5919	Promoter	444	ENSG00000159842	ABR	promoter
973	chr17	1180151	1180660	510	89	5.44361	Promoter	-277	ENSG00000159842	ABR	promoter
974	chr17	1186061	1186850	790	229	12.4272	Promoter	472	ENSG00000159842	ABR	promoter
975	chr17	1187061	1187760	700	105	5.15307	Promoter	0	ENSG00000159842	ABR	promoter
976	chr17	1188241	1189520	1280	1435	53.8265	Promoter	-919	ENSG00000159842	ABR	promoter
977	chr17	1197001	1198670	1670	2764	69.8388	Intron (ENST00000575934.5/29, intron 1 of 3)	-9679	ENSG00000159842	ABR	distal
978	chr17	1203401	1203830	430	54	2.82245	Intron (ENST00000575934.5/29, intron 1 of 3)	-16079	ENSG00000159842	ABR	distal
979	chr17	1223521	1224140	620	109	6.23897	Intron (ENST00000575934.5/29, intron 1 of 3)	4864	ENSG00000159842	ABR	distal
980	chr17	1714641	1715460	820	191	8.588	Promoter	-654	ENSG00000283824	MIR22	promoter
981	chr17	1717371	1717850	480	229	11.7289	Promoter	-197	ENSG00000186594	MIR22HG	promoter
982	chr17	1724301	1725560	1260	850	27.1679	Promoter	0	ENSG00000167716	WDR81	promoter
983	chr17	1730171	1731540	1370	282	8.946	Promoter	0	ENSG00000167716	WDR81	promoter
984	chr17	1736541	1737070	530	217	9.95246	Intron (ENST00000437219.6/124997, intron 9 of 9)	5357	ENSG00000167716	WDR81	distal
985	chr17	1763071	1763720	650	64	4.33888	Promoter	242	ENSG00000132386	SERPINF1	promoter
986	chr17	1764221	1764720	500	220	13.3803	Intron (ENST00000571360.5/5176, intron 1 of 3)	1392	ENSG00000132386	SERPINF1	distal
987	chr17	1773301	1773760	460	66	4.01749	Intron (ENST00000254722.9/5176, intron 5 of 7)	1582	ENSG00000132386	SERPINF1	distal
988	chr17	1782871	1783290	420	51	3.02579	Promoter	573	ENSG00000186532	SMYD4	promoter
989	chr17	1783631	1784350	720	118	6.8315	Promoter	0	ENSG00000186532	SMYD4	promoter
990	chr17	1787241	1787880	640	103	6.20144	Exon (ENST00000305513.12/114826, exon 6 of 11)	-3378	ENSG00000186532	SMYD4	distal
991	chr17	1793151	1793790	640	151	6.99636	Intron (ENST00000305513.12/114826, intron 5 of 10)	7015	ENSG00000186532	SMYD4	distal
992	chr17	1796751	1797350	600	279	13.9885	Intron (ENST00000305513.12/114826, intron 5 of 10)	3455	ENSG00000186532	SMYD4	distal
993	chr17	1829721	1830180	460	114	6.22335	Promoter	0	ENSG00000186532	SMYD4	promoter
994	chr17	2392371	2394170	1800	430	13.9881	Promoter	0	ENSG00000070444	MNT	promoter
995	chr17	2396661	2397100	440	118	5.90309	Promoter	0	ENSG00000070444	MNT	promoter
996	chr17	2398681	2402110	3430	1707	32.2963	Promoter	0	ENSG00000070444	MNT	promoter
997	chr17	7219901	7220320	420	113	7.2626	Promoter	0	ENSG00000072778	ACADVL	promoter
998	chr17	7234231	7234940	710	600	28.5713	Promoter	0	ENSG00000004975	DVL2	promoter
999	chr17	7242721	7243340	620	991	42.1257	Promoter	-272	ENSG00000170296	GABARAP	promoter
1000	chr17	7561071	7562170	1100	377	14.6554	Promoter	0	ENSG00000161956	SENP3	promoter
1001	chr17	7572291	7572800	510	312	14.1773	Promoter	0	NA	SENP3-EIF4A1	promoter
1002	chr17	7573221	7574240	1020	443	18.109	Promoter	0	ENSG00000161960	EIF4A1	promoter
1003	chr17	7578901	7579820	920	286	15.4539	Promoter	0	ENSG00000129226	CD68	promoter
1004	chr17	7583581	7584040	460	142	7.52843	Promoter	0	ENSG00000129255	MPDU1	promoter
1005	chr17	7614611	7615680	1070	229	10.9965	Promoter	0	ENSG00000129245	FXR2	promoter
1006	chr17	7627711	7628170	460	325	16.5292	Promoter	0	ENSG00000141504	SAT2	promoter
1007	chr17	15257221	15257770	550	81	3.8276	Intron (ENST00000612492.4/5376, intron 3 of 4)	2998	ENSG00000109099	PMP22	distal
1008	chr17	15260371	15261390	1020	779	27.7426	Promoter	0	ENSG00000109099	PMP22	promoter
1009	chr17	15262281	15263960	1680	790	24.8325	Promoter	0	ENSG00000109099	PMP22	promoter
1010	chr17	15264561	15265240	680	81	3.70269	Promoter	68	ENSG00000109099	PMP22	promoter
1011	chr17	15270631	15271050	420	151	9.59348	Intron (ENST00000654786.1/ENST00000654786.1, intron 1 of 2)	-5305	ENSG00000109099	PMP22	distal
1012	chr17	15278751	15279280	530	73	3.82723	Intron (ENST00000654786.1/ENST00000654786.1, intron 1 of 2)	-13425	ENSG00000109099	PMP22	distal
1013	chr17	17191661	17192310	650	117	5.40553	3' UTR	12103	ENSG00000133030	MPRIP	distal
1014	chr17	17205501	17207150	1650	1875	53.8242	Promoter	0	ENSG00000179598	PLD6	promoter
1015	chr17	17235101	17236610	1510	181	6.53871	Promoter	529	ENSG00000154803	FLCN	promoter
1016	chr17	17236981	17237580	600	273	13.9555	Promoter	0	ENSG00000154803	FLCN	promoter
1017	chr17	17303041	17303860	820	211	8.98901	Promoter	0	ENSG00000205309	NT5M	promoter
1018	chr17	17304601	17305850	1250	101	4.26791	Promoter	923	ENSG00000205309	NT5M	promoter
1019	chr17	17325311	17325740	430	105	5.4671	Intron (ENST00000616989.1/56953, intron 3 of 4)	-7771	ENSG00000205309	NT5M	distal
1020	chr17	17344531	17345190	660	292	13.3202	Promoter	-79	ENSG00000205309	NT5M	promoter
1021	chr17	17348651	17350310	1660	609	23.5847	Distal Intergenic	3382	ENSG00000205309	NT5M	distal
1022	chr17	17351511	17353150	1640	1972	73.5505	Distal Intergenic	6242	ENSG00000205309	NT5M	distal
1023	chr17	17354991	17355430	440	167	9.12916	Distal Intergenic	9722	ENSG00000205309	NT5M	distal
1024	chr17	17782151	17782800	650	69	3.2597	Promoter	19	ENSG00000108557	RAI1	promoter
1025	chr17	17812211	17812830	620	46	2.48887	Promoter	612	ENSG00000072310	SREBF1	promoter
1026	chr17	17821951	17822850	900	600	21.7615	Promoter	744	ENSG00000072310	SREBF1	promoter
1027	chr17	17823491	17823920	430	106	6.28348	Promoter	0	ENSG00000072310	SREBF1	promoter
1028	chr17	17836081	17837780	1700	267	9.23289	Promoter	0	ENSG00000072310	SREBF1	promoter
1029	chr17	17839871	17840740	870	497	18.5083	Downstream (2-3kb)	-2860	ENSG00000072310	SREBF1	distal
1030	chr17	17848581	17850460	1880	837	34.3368	Promoter	0	ENSG00000175662	TOM1L2	promoter
1031	chr17	17855011	17855550	540	59	3.26082	Intron (ENST00000581396.5/146691, intron 11 of 13)	-3708	ENSG00000175662	TOM1L2	distal
1032	chr17	17855711	17857040	1330	210	9.28305	Intron (ENST00000581396.5/146691, intron 11 of 13)	-4408	ENSG00000175662	TOM1L2	distal
1033	chr17	19004291	19005160	870	293	12.3739	Promoter	0	ENSG00000188522	FAM83G	promoter
1034	chr17	19031641	19032450	810	160	6.93004	Exon (ENST00000625108.1/ENST00000625108.1, exon 1 of 1)	10035	ENSG00000154016	GRAP	distal
1035	chr17	19063331	19064060	730	139	6.39264	Promoter	76	NA	SNORD3B-1	promoter
1036	chr17	19111741	19112310	570	133	5.95206	Promoter	326	ENSG00000281000	SNORD3D	promoter
1037	chr17	19142091	19142650	560	149	6.27133	Exon (ENST00000573168.1/ENST00000573168.1, exon 1 of 1)	3542	ENSG00000189152	GRAPL	distal
1038	chr17	21252961	21253710	750	83	3.19412	Promoter	0	ENSG00000274180	NATD1	promoter
1039	chr17	21278511	21279090	580	211	9.17353	Distal Intergenic	-5582	ENSG00000034152	MAP2K3	distal
1040	chr17	21279861	21280600	740	437	17.7929	Distal Intergenic	-4072	ENSG00000034152	MAP2K3	distal
1041	chr17	21283761	21284720	960	79	3.87166	Promoter	0	ENSG00000034152	MAP2K3	promoter
1042	chr17	21286101	21286870	770	504	23.0989	Intron (ENST00000395491.6/5606, intron 1 of 12)	-1166	ENSG00000034152	MAP2K3	distal
1043	chr17	21287531	21288420	890	531	21.8655	Promoter	0	ENSG00000034152	MAP2K3	promoter
1044	chr17	21289841	21290340	500	81	4.13427	Intron (ENST00000395491.6/5606, intron 1 of 12)	-1129	ENSG00000034152	MAP2K3	distal
1045	chr17	27293831	27294320	490	127	7.0794	Promoter	0	ENSG00000263583	MIR4522	promoter
1046	chr17	27315381	27315790	410	92	5.58774	3' UTR	12061	ENSG00000109046	WSB1	distal
1047	chr17	27319641	27320600	960	779	35.6525	Distal Intergenic	16321	ENSG00000109046	WSB1	distal
1048	chr17	27323421	27323920	500	77	4.95526	Distal Intergenic	20101	ENSG00000109046	WSB1	distal
1049	chr17	27331161	27331800	640	267	11.8355	Distal Intergenic	27841	ENSG00000109046	WSB1	distal
1050	chr17	27332011	27333710	1700	1992	68.1463	Exon (ENST00000666005.1/ENST00000666005.1, exon 1 of 4)	28691	ENSG00000109046	WSB1	distal
1051	chr17	27348901	27349300	400	156	8.82877	Intron (ENST00000656365.1/ENST00000656365.1, intron 2 of 2)	45581	ENSG00000109046	WSB1	distal
1052	chr17	29639221	29639810	590	525	24.1968	Exon (ENST00000581240.1/ENST00000581240.1, exon 1 of 2)	-16314	ENSG00000167549	CORO6	distal
1053	chr17	29641991	29642610	620	175	10.8384	Intron (ENST00000581474.1/ENST00000581474.1, intron 1 of 1)	-19084	ENSG00000167549	CORO6	distal
1054	chr17	29643271	29643680	410	39	2.8165	Intron (ENST00000581474.1/ENST00000581474.1, intron 1 of 1)	-20364	ENSG00000167549	CORO6	distal
1055	chr17	29645261	29646240	980	547	25.4004	Exon (ENST00000582881.1/ENST00000582881.1, exon 1 of 1)	-22354	ENSG00000167549	CORO6	distal
1056	chr17	31268001	31270290	2290	1255	32.252	Intron (ENST00000356175.7/4763, intron 35 of 56)	26940	ENSG00000126861	OMG	distal
1057	chr17	31548731	31550500	1770	392	16.1073	Distal Intergenic	-9496	ENSG00000207614	MIR193A	distal
1058	chr17	31558881	31559580	700	142	7.89952	Promoter	-416	ENSG00000207614	MIR193A	promoter
1059	chr17	31564781	31565580	800	48	2.70095	Distal Intergenic	4785	ENSG00000207614	MIR193A	distal
1060	chr17	31568271	31568990	720	405	17.787	Distal Intergenic	-6279	ENSG00000265976	MIR4725	distal
1061	chr17	31580241	31582020	1780	344	15.368	Distal Intergenic	4830	ENSG00000283978	MIR365B	distal
1062	chr17	31593591	31594460	870	252	10.5505	Intron (ENST00000578650.1/ENST00000578650.1, intron 2 of 3)	18180	ENSG00000283978	MIR365B	distal
1063	chr17	31596161	31597510	1350	1011	32.8957	Intron (ENST00000578650.1/ENST00000578650.1, intron 2 of 3)	20750	ENSG00000283978	MIR365B	distal
1064	chr17	38674961	38675430	470	192	7.70475	Promoter	-4	ENSG00000273604	EPOP	promoter
1065	chr17	38693531	38694130	600	109	7.18249	Distal Intergenic	8201	ENSG00000275238	MIR4734	distal
1066	chr17	38704121	38704730	610	81	4.8072	Promoter	-543	ENSG00000275023	MLLT6	promoter
1067	chr17	38704981	38705500	520	386	20.628	Promoter	0	ENSG00000275023	MLLT6	promoter
1068	chr17	38724551	38725090	540	222	12.2665	Exon (ENST00000621332.5/4302, exon 19 of 20)	4860	ENSG00000273627	MIR4726	distal
1069	chr17	38730021	38730750	730	353	18.8512	Promoter	0	ENSG00000277972	CISD3	promoter
1070	chr17	38751781	38752640	860	111	4.41947	Promoter	-101	ENSG00000277791	PSMB3	promoter
1071	chr17	40062911	40063710	800	125	5.85265	Promoter	12	ENSG00000126351	THRA	promoter
1072	chr17	40068841	40069890	1050	248	11.1244	Promoter	0	ENSG00000126351	THRA	promoter
1073	chr17	40098111	40099740	1630	336	10.934	Promoter	849	ENSG00000126368	NR1D1	promoter
1074	chr17	40100381	40101310	930	717	30.0928	Promoter	0	ENSG00000126368	NR1D1	promoter
1075	chr17	40107861	40108750	890	568	24.5552	Distal Intergenic	-7272	ENSG00000126368	NR1D1	distal
1076	chr17	40111381	40112060	680	290	13.2031	Distal Intergenic	-9911	ENSG00000188895	MSL1	distal
1077	chr17	40113281	40113830	550	129	6.18476	Exon (ENST00000623793.1/ENST00000623793.1, exon 1 of 1)	-8141	ENSG00000188895	MSL1	distal
1078	chr17	42518411	42519480	1070	255	11.6456	Promoter	-855	ENSG00000033627	ATP6V0A1	promoter
1079	chr17	42519831	42520430	600	313	16.6632	Promoter	0	ENSG00000033627	ATP6V0A1	promoter
1080	chr17	42531881	42532310	430	79	4.05848	Distal Intergenic	-3931	ENSG00000108784	NAGLU	distal
1081	chr17	42532691	42533130	440	80	5.56223	Distal Intergenic	-3111	ENSG00000108784	NAGLU	distal
1082	chr17	42535831	42537100	1270	646	20.0186	Promoter	0	ENSG00000108784	NAGLU	promoter
1083	chr17	48023681	48024220	540	58	2.88549	Downstream (1-2kb)	4340	ENSG00000005243	COPZ2	distal
1084	chr17	48050611	48051080	470	127	6.83558	5' UTR	1479	ENSG00000082641	NFE2L1	distal
1085	chr17	48053221	48053980	760	182	6.85763	Promoter	-348	ENSG00000082641	NFE2L1	promoter
1086	chr17	50027301	50028430	1130	287	13.7532	Distal Intergenic	27309	ENSG00000246640	PICART1	distal
1087	chr17	50147991	50149210	1220	112	4.50946	Exon (ENST00000612501.2/84687, exon 1 of 10)	1467	ENSG00000108819	PPP1R9B	distal
1088	chr17	50149921	50150390	470	133	8.96997	Promoter	287	ENSG00000108819	PPP1R9B	promoter
1089	chr17	50150911	50151350	440	69	4.01549	Promoter	-234	ENSG00000108819	PPP1R9B	promoter
1090	chr17	50174791	50176140	1350	1118	51.7167	Promoter	0	ENSG00000108823	SGCA	promoter
1091	chr17	50176921	50177340	420	28	2.17143	Intron (ENST00000504307.1/ENST00000504307.1, intron 1 of 1)	1748	ENSG00000108823	SGCA	distal
1092	chr17	50177941	50179180	1240	2304	73.2915	Intron (ENST00000504307.1/ENST00000504307.1, intron 1 of 1)	2768	ENSG00000108823	SGCA	distal
1093	chr17	50218531	50219000	470	82	5.04241	Distal Intergenic	9559	NA	LINC01969	distal
1094	chr17	50222671	50223170	500	88	5.6481	Distal Intergenic	13699	NA	LINC01969	distal
1095	chr17	50931061	50931860	800	110	5.58778	Distal Intergenic	43500	ENSG00000008294	SPAG9	distal
1096	chr17	50935201	50935750	550	74	4.78509	Exon (ENST00000501718.2/ENST00000501718.2, exon 2 of 2)	39610	ENSG00000008294	SPAG9	distal
1097	chr17	50949221	50951190	1970	169	9.2964	Distal Intergenic	24170	ENSG00000008294	SPAG9	distal
1098	chr17	50951941	50952540	600	556	24.9111	Distal Intergenic	22820	ENSG00000008294	SPAG9	distal
1099	chr17	50953581	50954770	1190	220	9.82126	Distal Intergenic	20590	ENSG00000008294	SPAG9	distal
1100	chr17	57779691	57780160	470	373	20.6565	Intron (ENST00000581805.5/ENST00000581805.5, intron 2 of 2)	-34392	ENSG00000166329	CCDC182	distal
1101	chr17	57782031	57783780	1750	2015	80.6141	Intron (ENST00000581805.5/ENST00000581805.5, intron 2 of 2)	-36732	ENSG00000166329	CCDC182	distal
1102	chr17	57807071	57807850	780	377	16.9136	Intron (ENST00000581805.5/ENST00000581805.5, intron 2 of 2)	42147	ENSG00000181610	MRPS23	distal
1103	chr17	57810481	57811790	1310	1696	63.0627	Intron (ENST00000581805.5/ENST00000581805.5, intron 2 of 2)	38207	ENSG00000181610	MRPS23	distal
1104	chr17	57834331	57834750	420	89	5.08777	Exon (ENST00000581805.5/ENST00000581805.5, exon 1 of 3)	15247	ENSG00000181610	MRPS23	distal
1105	chr17	57861711	57862490	780	632	31.3315	3' UTR	4367	ENSG00000180891	CUEDC1	distal
1106	chr17	57874691	57875630	940	108	5.85794	Intron (ENST00000577830.6/404093, intron 3 of 10)	-2021	ENSG00000180891	CUEDC1	distal
1107	chr17	57889921	57890980	1060	435	17.1314	Intron (ENST00000577830.6/404093, intron 1 of 10)	1708	ENSG00000180891	CUEDC1	distal
1108	chr17	57892591	57894130	1540	446	19.2434	Promoter	0	ENSG00000180891	CUEDC1	promoter
1109	chr17	57899081	57899710	630	113	6.7362	Intron (ENST00000577830.6/404093, intron 1 of 10)	3679	ENSG00000180891	CUEDC1	distal
1110	chr17	57915471	57916510	1040	302	10.4329	Intron (ENST00000579285.1/ENST00000579285.1, intron 1 of 1)	-12082	ENSG00000180891	CUEDC1	distal
1111	chr17	57917131	57917540	410	97	5.47627	Intron (ENST00000579285.1/ENST00000579285.1, intron 1 of 1)	-13742	ENSG00000180891	CUEDC1	distal
1112	chr17	57921381	57921820	440	109	5.73847	Intron (ENST00000579285.1/ENST00000579285.1, intron 1 of 1)	-17992	ENSG00000180891	CUEDC1	distal
1113	chr17	60391681	60393320	1640	1491	39.2999	Promoter	0	ENSG00000141371	C17orf64	promoter
1114	chr17	62179421	62179870	450	201	10.3098	Distal Intergenic	94245	ENSG00000188755	TBC1D3P2	distal
1115	chr17	62188611	62189300	690	160	8.56833	Distal Intergenic	84815	ENSG00000188755	TBC1D3P2	distal
1116	chr17	67978391	67978860	470	83	4.81138	Intron (ENST00000306378.11/2186, intron 27 of 27)	2589	ENSG00000171634	BPTF	distal
1117	chr17	67992991	67994010	1020	210	9.3669	Promoter	0	ENSG00000186665	C17orf58	promoter
1118	chr17	68019671	68020640	970	1604	52.3157	Distal Intergenic	-15068	ENSG00000182481	KPNA2	distal
1119	chr17	68035241	68035810	570	193	11.096	Promoter	0	ENSG00000182481	KPNA2	promoter
1120	chr17	74513721	74515380	1660	11378	564.771	Distal Intergenic	16094	ENSG00000178789	CD300LB	distal
1121	chr17	75753681	75754150	470	84	4.98919	Promoter	-333	ENSG00000132470	ITGB4	promoter
1122	chr17	75772871	75773520	650	92	4.55297	Downstream (2-3kb)	5766	ENSG00000132475	H3-3B	distal
1123	chr17	75778991	75779560	570	98	4.86795	Promoter	0	ENSG00000132475	H3-3B	promoter
1124	chr17	75784521	75785540	1020	1396	47.3389	Promoter	0	ENSG00000283853	MIR4738	promoter
1125	chr17	75809111	75810270	1160	565	23.1226	3' UTR	-1878	ENSG00000132478	UNK	distal
1126	chr17	75844971	75845530	560	267	13.9184	Promoter	-254	ENSG00000092929	UNC13D	promoter
1127	chr17	75850661	75852130	1470	555	24.2938	Promoter	220	ENSG00000132471	WBP2	promoter
1128	chr17	75853601	75855640	2040	317	11.4651	Promoter	0	ENSG00000132471	WBP2	promoter
1129	chr17	75877141	75878670	1530	1055	43.6629	Promoter	0	ENSG00000132481	TRIM47	promoter
1130	chr17	75895511	75897090	1580	510	16.9875	Promoter	0	ENSG00000141569	TRIM65	promoter
1131	chr17	75904801	75905310	510	138	7.69095	Promoter	0	ENSG00000204316	MRPL38	promoter
1132	chr17	76498131	76498570	440	51	3.61275	Intron (ENST00000313080.8/79651, intron 1 of 18)	2801	ENSG00000129667	RHBDF2	distal
1133	chr17	76501011	76501540	530	151	7.28756	Promoter	0	ENSG00000129667	RHBDF2	promoter
1134	chr17	76509601	76510210	610	133	8.05377	Distal Intergenic	-7811	ENSG00000129667	RHBDF2	distal
1135	chr17	76524511	76525160	650	86	4.49265	Downstream (2-3kb)	-2426	ENSG00000214140	PRCD	distal
1136	chr17	76527451	76527910	460	184	9.17541	Promoter	0	ENSG00000214140	PRCD	promoter
1137	chr17	76528891	76531370	2480	1219	38.0602	Promoter	0	ENSG00000161544	CYGB	promoter
1138	chr17	76537521	76538930	1410	452	17.3318	Promoter	0	ENSG00000161544	CYGB	promoter
1139	chr17	76540471	76541180	710	103	5.3692	Promoter	0	ENSG00000214140	PRCD	promoter
1140	chr17	76544181	76544650	470	94	5.45612	3' UTR	3632	ENSG00000214140	PRCD	distal
1141	chr17	76547181	76547740	560	375	17.6356	Exon (ENST00000592432.5/768206, exon 6 of 7)	3435	ENSG00000161544	CYGB	distal
1142	chr17	76548011	76549310	1300	262	9.88233	Intron (ENST00000592432.5/768206, intron 6 of 6)	1865	ENSG00000161544	CYGB	distal
1143	chr17	76550601	76551240	640	333	14.827	Promoter	0	ENSG00000161544	CYGB	promoter
1144	chr17	76556951	76558230	1280	126	4.965	Promoter	0	ENSG00000163597	SNHG16	promoter
1145	chr17	76567751	76568510	760	283	14.8688	3' UTR	2034	ENSG00000070731	ST6GALNAC2	distal
1146	chr17	76569831	76570420	590	108	6.56515	Promoter	124	ENSG00000070731	ST6GALNAC2	promoter
1147	chr17	76585821	76586490	670	513	24.0962	Promoter	0	ENSG00000070731	ST6GALNAC2	promoter
1148	chr17	76687471	76689520	2050	204	9.34263	Promoter	0	ENSG00000182534	MXRA7	promoter
1149	chr17	76691871	76692290	420	73	4.54489	Intron (ENST00000355797.7/439921, intron 1 of 3)	-1652	ENSG00000182534	MXRA7	distal
1150	chr17	76693061	76693520	460	102	5.98422	Intron (ENST00000355797.7/439921, intron 1 of 3)	-2842	ENSG00000182534	MXRA7	distal
1151	chr17	76696631	76697420	790	296	14.8082	Intron (ENST00000355797.7/439921, intron 1 of 3)	-6412	ENSG00000182534	MXRA7	distal
1152	chr17	76700321	76701080	760	86	4.94589	Intron (ENST00000355797.7/439921, intron 1 of 3)	8517	ENSG00000182534	MXRA7	distal
1153	chr17	76709281	76709700	420	39	2.21402	Promoter	0	ENSG00000182534	MXRA7	promoter
1154	chr17	76710051	76710450	400	74	4.95347	Promoter	-454	ENSG00000182534	MXRA7	promoter
1155	chr17	76716041	76716800	760	179	8.81128	3' UTR	3837	ENSG00000070495	JMJD6	distal
1156	chr17	76726101	76727520	1420	957	30.4453	Promoter	0	ENSG00000181038	METTL23	promoter
1157	chr17	76736381	76738260	1880	273	9.11449	Promoter	0	ENSG00000161547	SRSF2	promoter
1158	chr17	77285051	77285560	510	109	5.68257	Promoter	-747	ENSG00000184640	SEPTIN9	promoter
1159	chr17	77287091	77288030	940	171	6.62575	Promoter	0	ENSG00000184640	SEPTIN9	promoter
1160	chr17	77319181	77320570	1390	317	10.5475	Promoter	0	ENSG00000184640	SEPTIN9	promoter
1161	chr17	77322711	77323680	970	223	11.5858	Promoter	-26	ENSG00000184640	SEPTIN9	promoter
1162	chr17	77324991	77325930	940	289	11.3098	Intron (ENST00000589070.1/10801, intron 1 of 1)	1285	ENSG00000184640	SEPTIN9	distal
1163	chr17	77365671	77366730	1060	147	6.43512	Intron (ENST00000589070.1/10801, intron 1 of 1)	-6460	ENSG00000184640	SEPTIN9	distal
1164	chr17	77373951	77374580	630	117	6.04454	Promoter	0	ENSG00000184640	SEPTIN9	promoter
1165	chr17	78324621	78325690	1070	109	4.86686	Intron (ENST00000586321.1/ENST00000586321.1, intron 1 of 2)	34387	ENSG00000184557	SOCS3	distal
1166	chr17	78341701	78342390	690	104	6.19102	Intron (ENST00000586321.1/ENST00000586321.1, intron 1 of 2)	17687	ENSG00000184557	SOCS3	distal
1167	chr17	78343501	78344060	560	182	9.23876	Exon (ENST00000586321.1/ENST00000586321.1, exon 2 of 3)	16017	ENSG00000184557	SOCS3	distal
1168	chr17	78351331	78352290	960	1274	61.5273	Distal Intergenic	7787	ENSG00000184557	SOCS3	distal
1169	chr17	78352451	78353580	1130	475	20.4339	Distal Intergenic	6497	ENSG00000184557	SOCS3	distal
1170	chr17	78357031	78357850	820	972	36.5672	3' UTR	2227	ENSG00000184557	SOCS3	distal
1171	chr17	78359831	78361000	1170	87	4.19778	Promoter	0	ENSG00000266970	LOC101928674	promoter
1172	chr17	78366311	78366880	570	248	12.2049	Intron (ENST00000592569.1/101928674, intron 2 of 4)	3640	ENSG00000266970	LOC101928674	distal
1173	chr17	78397091	78397550	460	40	2.33858	Intron (ENST00000586510.6/9489, intron 4 of 4)	-1739	ENSG00000087157	PGS1	distal
1174	chr17	78840251	78841410	1160	234	9.12305	Promoter	0	ENSG00000055483	USP36	promoter
1175	chr17	78861711	78862830	1120	1146	45.5939	Intron (ENST00000585421.5/7077, intron 3 of 4)	11259	ENSG00000035862	TIMP2	distal
1176	chr17	78873671	78874310	640	72	3.25388	Promoter	0	ENSG00000035862	TIMP2	promoter
1177	chr17	78883281	78884560	1280	239	8.95678	Intron (ENST00000536189.6/7077, intron 1 of 4)	-9131	ENSG00000035862	TIMP2	distal
1178	chr17	78898971	78899970	1000	1400	65.4757	Exon (ENST00000625199.1/ENST00000625199.1, exon 1 of 1)	1858	ENSG00000178404	CEP295NL	distal
1179	chr17	78933171	78934550	1380	382	18.6529	Distal Intergenic	-7784	ENSG00000035862	TIMP2	distal
1180	chr17	78936021	78936550	530	98	6.46743	Distal Intergenic	-10634	ENSG00000035862	TIMP2	distal
1181	chr17	78960991	78961390	400	105	5.72647	Distal Intergenic	13406	ENSG00000108679	LGALS3BP	distal
1182	chr17	80958641	80960070	1430	373	21.4474	Intron (ENST00000306801.8/57521, intron 29 of 33)	10091	ENSG00000141564	RPTOR	distal
1183	chr17	80961091	80962000	910	343	14.1531	Exon (ENST00000306801.8/57521, exon 31 of 34)	9078	ENSG00000261924	LOC400627	distal
1184	chr17	80968221	80970710	2490	828	24.9712	Promoter	368	ENSG00000261924	LOC400627	promoter
1185	chr17	80984591	80985410	820	151	6.7198	Distal Intergenic	-6188	ENSG00000176108	CHMP6	distal
1186	chr17	80987111	80988930	1820	2391	65.7945	Distal Intergenic	-2668	ENSG00000176108	CHMP6	distal
1187	chr17	80989151	80989600	450	70	4.15169	Distal Intergenic	-1998	ENSG00000176108	CHMP6	distal
1188	chr17	80991521	80991930	410	153	9.58449	Promoter	0	ENSG00000176108	CHMP6	promoter
1189	chr17	81000211	81001490	1280	864	30.3939	Intron (ENST00000571457.1/79643, intron 6 of 6)	5567	ENSG00000176108	CHMP6	distal
1190	chr17	81020941	81021510	570	218	8.60452	Intron (ENST00000658997.1/ENST00000658997.1, intron 1 of 2)	13063	ENSG00000226137	BAIAP2-DT	distal
1191	chr17	81025441	81025940	500	59	3.7742	Exon (ENST00000576859.1/ENST00000576859.1, exon 1 of 2)	8633	ENSG00000226137	BAIAP2-DT	distal
1192	chr17	81035201	81035670	470	50	2.7485	Promoter	25	ENSG00000175866	BAIAP2	promoter
1193	chr17	81037981	81039600	1620	236	10.595	Intron (ENST00000321280.11/10458, intron 1 of 13)	1978	ENSG00000175866	BAIAP2	distal
1194	chr17	81044621	81045490	870	114	5.83466	Intron (ENST00000321280.11/10458, intron 1 of 13)	-7872	ENSG00000175866	BAIAP2	distal
1195	chr17	81064721	81066260	1540	1526	52.1755	Promoter	981	ENSG00000175866	BAIAP2	promoter
1196	chr17	81080731	81081920	1190	344	13.493	Intron (ENST00000321280.11/10458, intron 3 of 13)	-1069	ENSG00000175866	BAIAP2	distal
1197	chr17	81084361	81085280	920	308	12.3641	Promoter	0	ENSG00000175866	BAIAP2	promoter
1198	chr17	81094211	81095960	1750	1958	76.371	Intron (ENST00000321280.11/10458, intron 6 of 13)	-1619	ENSG00000175866	BAIAP2	distal
1199	chr17	81096751	81098420	1670	568	17.2422	Promoter	0	ENSG00000175866	BAIAP2	promoter
1200	chr17	81101501	81102060	560	155	8.14022	Intron (ENST00000321280.11/10458, intron 7 of 13)	-1942	ENSG00000175866	BAIAP2	distal
1201	chr17	81125611	81126880	1270	130	5.15981	Promoter	0	ENSG00000211563	MIR3065	promoter
1202	chr17	81537921	81538350	430	87	4.63122	Downstream (1-2kb)	1775	ENSG00000186765	FSCN2	distal
1203	chr17	81553421	81554020	600	179	9.2313	Promoter	0	ENSG00000185504	FAAP100	promoter
1204	chr17	81676771	81677590	820	193	9.34811	Distal Intergenic	5182	ENSG00000185298	CCDC137	distal
1205	chr17	81679321	81679880	560	129	6.38408	Downstream (1-2kb)	3246	ENSG00000214087	ARL16	distal
1206	chr17	81711771	81712720	950	133	6.15709	Promoter	0	ENSG00000183048	SLC25A10	promoter
1207	chr17	81733831	81736480	2650	1010	31.316	Distal Intergenic	17859	ENSG00000183048	SLC25A10	distal
1208	chr17	81804781	81805840	1060	722	26.6399	Promoter	0	ENSG00000215644	GCGR	promoter
1209	chr17	81815081	81816070	990	201	10.4168	Distal Intergenic	3390	ENSG00000215644	GCGR	distal
1210	chr17	81821521	81822020	500	84	4.71205	Downstream (<1kb)	1800	ENSG00000225663	MCRIP1	distal
1211	chr17	81831911	81833790	1880	571	23.2193	Promoter	0	ENSG00000225663	MCRIP1	promoter
1212	chr17	81840651	81841430	780	266	11.4115	Downstream (1-2kb)	4026	ENSG00000185624	P4HB	distal
1213	chr17	81842891	81843300	410	38	2.81011	3' UTR	2156	ENSG00000185624	P4HB	distal
1214	chr17	81860391	81861940	1550	468	17.23	Promoter	0	ENSG00000185624	P4HB	promoter
1215	chr17	81871101	81872180	1080	565	23.7497	Promoter	0	ENSG00000141522	ARHGDIA	promoter
1216	chr17	81884321	81884850	530	137	7.53769	Downstream (2-3kb)	4137	ENSG00000183684	ALYREF	distal
1217	chr17	81885131	81886950	1820	979	42.401	Downstream (<1kb)	2037	ENSG00000183684	ALYREF	distal
1218	chr17	81911091	81911680	590	159	9.1232	Promoter	0	ENSG00000185813	PCYT2	promoter
1219	chr17	81927421	81928270	850	204	6.88788	Promoter	0	ENSG00000197063	MAFG	promoter
1220	chr17	81959581	81960240	660	69	3.20984	Promoter	0	ENSG00000185269	NOTUM	promoter
1221	chr17	81960901	81961700	800	43	2.70882	Promoter	0	ENSG00000185269	NOTUM	promoter
1222	chr17	81965051	81965510	460	255	12.6482	Distal Intergenic	-3211	ENSG00000185269	NOTUM	distal
1223	chr17	81966581	81968850	2270	2893	74.3333	Exon (ENST00000580125.1/ENST00000580125.1, exon 1 of 1)	-4741	ENSG00000185269	NOTUM	distal
1224	chr17	81976471	81978450	1980	532	19.5621	Promoter	0	ENSG00000169696	ASPSCR1	promoter
1225	chr17	81991481	81992240	760	477	20.571	Intron (ENST00000581484.5/79058, intron 4 of 6)	-3203	ENSG00000169696	ASPSCR1	distal
1226	chr17	81996411	81996850	440	2360	144.345	Promoter	968	ENSG00000169696	ASPSCR1	promoter
1227	chr17	82003591	82003990	400	95	5.55247	Promoter	-355	ENSG00000169696	ASPSCR1	promoter
1228	chr17	82009051	82009550	500	86	7.43315	Promoter	0	ENSG00000169696	ASPSCR1	promoter
1229	chr17	82037201	82037970	770	92	4.50024	Promoter	0	ENSG00000264569	DCXR-DT	promoter
1230	chr17	82241551	82242300	750	145	8.46403	Intron (ENST00000583025.1/9123, intron 1 of 1)	2813	ENSG00000141551	CSNK1D	distal
1231	chr17	82267411	82268430	1020	377	15.28	Promoter	-611	ENSG00000141551	CSNK1D	promoter
1232	chr17	82287761	82288490	730	312	14.9312	Downstream (1-2kb)	4324	ENSG00000265692	LINC01970	distal
1233	chr17	82297251	82298300	1050	375	16.6437	Distal Intergenic	-4437	ENSG00000265692	LINC01970	distal
1234	chr18	3447871	3450580	2710	566	15.5957	Promoter	0	ENSG00000177426	TGIF1	promoter
1235	chr18	3465961	3466530	570	208	8.34461	Promoter	0	ENSG00000266835	GAPLINC	promoter
1236	chr18	3593491	3594380	890	118	6.52066	Promoter	0	NA	DLGAP1-AS1	promoter
1237	chr18	3595421	3595950	530	235	12.2886	Promoter	972	NA	DLGAP1-AS1	promoter
1238	chr18	3596631	3597210	580	101	4.90191	Exon (ENST00000577995.6/649446, exon 3 of 3)	2182	NA	DLGAP1-AS1	distal
1239	chr18	3602791	3603800	1010	145	6.76646	Promoter	0	NA	DLGAP1-AS2	promoter
1240	chr18	3604031	3604950	920	130	6.73111	Promoter	293	NA	DLGAP1-AS2	promoter
1241	chr18	3622031	3625130	3100	940	34.342	Intron (ENST00000400147.6/9229, intron 4 of 9)	18293	NA	DLGAP1-AS2	distal
1242	chr18	7876021	7876850	830	916	31.8407	Intron (ENST00000580170.5/5797, intron 2 of 32)	-70020	ENSG00000173482	PTPRM	distal
1243	chr18	7879621	7880090	470	118	6.45446	Intron (ENST00000580170.5/5797, intron 2 of 32)	-66780	ENSG00000173482	PTPRM	distal
1244	chr18	7921031	7921760	730	129	5.90274	Intron (ENST00000580170.5/5797, intron 4 of 32)	-25110	ENSG00000173482	PTPRM	distal
1245	chr18	7941461	7942240	780	576	25.3309	Intron (ENST00000580170.5/5797, intron 5 of 32)	-4630	ENSG00000173482	PTPRM	distal
1246	chr18	7945711	7947110	1400	480	11.9011	Promoter	0	ENSG00000173482	PTPRM	promoter
1247	chr18	8896031	8896590	560	65	4.18707	Distal Intergenic	83186	ENSG00000168502	MTCL1	distal
1248	chr18	8929521	8929940	420	80	4.11612	Distal Intergenic	116676	ENSG00000168502	MTCL1	distal
1249	chr18	12376921	12378160	1240	348	12.3024	Promoter	0	ENSG00000141385	AFG3L2	promoter
1250	chr18	12407451	12408410	960	401	16.6781	Promoter	0	ENSG00000141391	PRELID3A	promoter
1251	chr18	12420151	12420700	550	234	11.7608	Promoter	134	ENSG00000141391	PRELID3A	promoter
1252	chr18	12606511	12607930	1420	381	17.0033	Intron (ENST00000409402.8/56907, intron 2 of 16)	28410	ENSG00000134278	SPIRE1	distal
1253	chr18	12637971	12638610	640	56	3.76589	Intron (ENST00000409402.8/56907, intron 1 of 16)	-1631	ENSG00000134278	SPIRE1	distal
1254	chr18	12645391	12646280	890	358	14.7467	Intron (ENST00000409402.8/56907, intron 1 of 16)	6805	ENSG00000134278	SPIRE1	distal
1255	chr18	12656921	12657870	950	235	8.46372	Promoter	-173	ENSG00000128789	PSMG2	promoter
1256	chr18	12658081	12658530	450	76	4.4439	Promoter	0	ENSG00000134278	SPIRE1	promoter
1257	chr18	21599901	21601270	1370	3659	98.7422	Promoter	0	ENSG00000141446	ESCO1	promoter
1258	chr18	21604651	21605300	650	235	9.77487	Distal Intergenic	-3767	ENSG00000141446	ESCO1	distal
1259	chr18	21612151	21612920	770	87	4.73394	Promoter	0	ENSG00000167088	SNRPD1	promoter
1260	chr18	23135141	23135680	540	152	8.01316	Promoter	0	ENSG00000134508	CABLES1	promoter
1261	chr18	23136371	23137290	920	423	17.6323	Promoter	0	ENSG00000134508	CABLES1	promoter
1262	chr18	23141201	23141970	770	89	4.19769	Intron (ENST00000400473.6/91768, intron 1 of 9)	4652	ENSG00000134508	CABLES1	distal
1263	chr18	23553731	23554250	520	121	6.57453	Promoter	735	ENSG00000141458	NPC1	promoter
1264	chr18	23573831	23574800	970	736	32.1327	Intron (ENST00000269228.10/4864, intron 1 of 24)	2147	ENSG00000141458	NPC1	distal
1265	chr18	23586161	23587470	1310	1676	49.9599	Promoter	0	ENSG00000141458	NPC1	promoter
1266	chr18	24396941	24398240	1300	660	32.2027	Promoter	0	ENSG00000141447	OSBPL1A	promoter
1267	chr18	24426511	24426930	420	100	5.29829	Promoter	0	ENSG00000154059	IMPACT	promoter
1268	chr18	77054711	77055310	600	184	9.76071	Intron (ENST00000355994.7/4155, intron 3 of 8)	32272	ENSG00000197971	MBP	distal
1269	chr18	77056821	77057480	660	55	3.30853	Intron (ENST00000355994.7/4155, intron 3 of 8)	30102	ENSG00000197971	MBP	distal
1270	chr18	77085431	77086030	600	69	3.42243	Intron (ENST00000355994.7/4155, intron 2 of 8)	1552	ENSG00000197971	MBP	distal
1271	chr18	77086841	77087870	1030	392	14.2149	Promoter	0	ENSG00000197971	MBP	promoter
1272	chr18	77088891	77089350	460	50	2.83937	Intron (ENST00000355994.7/4155, intron 2 of 8)	-1240	ENSG00000197971	MBP	distal
1273	chr18	77101071	77101930	860	522	22.7668	Intron (ENST00000355994.7/4155, intron 2 of 8)	3331	ENSG00000197971	MBP	distal
1274	chr18	77107691	77108770	1080	1575	48.0158	Exon (ENST00000624212.1/ENST00000624212.1, exon 1 of 1)	-2430	ENSG00000197971	MBP	distal
1275	chr18	77108891	77109630	740	103	4.85485	Exon (ENST00000624212.1/ENST00000624212.1, exon 1 of 1)	-3630	ENSG00000197971	MBP	distal
1276	chr18	77111311	77111860	550	293	14.6735	Intron (ENST00000355994.7/4155, intron 1 of 8)	-6050	ENSG00000197971	MBP	distal
1277	chr18	77113951	77115150	1200	1816	60.4203	Exon (ENST00000612024.1/ENST00000612024.1, exon 2 of 2)	-8690	ENSG00000197971	MBP	distal
1278	chr18	77127761	77128820	1060	248	8.50493	Promoter	0	ENSG00000197971	MBP	promoter
1279	chr18	77128931	77129950	1020	412	13.4994	Promoter	-986	ENSG00000197971	MBP	promoter
1280	chr18	79912121	79913320	1200	1308	51.0099	Intron (ENST00000357575.8/80148, intron 4 of 4)	2641	ENSG00000122490	SLC66A2	distal
1281	chr18	79924681	79926050	1370	1155	48.6209	3' UTR	-8720	ENSG00000122490	SLC66A2	distal
1282	chr18	79941571	79942060	490	117	6.33824	Promoter	0	ENSG00000122490	SLC66A2	promoter
1283	chr18	79950771	79952340	1570	283	11.5613	Promoter	0	ENSG00000122490	SLC66A2	promoter
1284	chr18	79954871	79955920	1050	722	24.9294	Distal Intergenic	-3214	ENSG00000122490	SLC66A2	distal
1285	chr18	79964511	79965910	1400	109	4.01889	Promoter	0	ENSG00000226742	HSBP1L1	promoter
1286	chr18	79982771	79984080	1310	321	14.1793	Intron (ENST00000269601.10/10907, intron 1 of 2)	2654	ENSG00000141759	TXNL4A	distal
1287	chr18	79987631	79988980	1350	207	10.0754	Promoter	0	ENSG00000141759	TXNL4A	promoter
1288	chr18	80010151	80010680	530	84	3.92895	Intron (ENST00000585474.5/10907, intron 1 of 2)	-21570	ENSG00000141759	TXNL4A	distal
1289	chr18	80033931	80034600	670	77	4.04446	Promoter	0	ENSG00000261126	RBFADN	promoter
1290	chr19	587981	588760	780	422	18.8533	Distal Intergenic	-1121	ENSG00000099822	HCN2	distal
1291	chr19	608921	609440	520	218	8.70083	Intron (ENST00000251287.3/610, intron 4 of 7)	8557	ENSG00000099821	POLRMT	distal
1292	chr19	615951	616450	500	88	3.86288	Exon (ENST00000251287.3/610, exon 8 of 8)	1547	ENSG00000099821	POLRMT	distal
1293	chr19	639541	640260	720	142	6.73755	Promoter	0	ENSG00000070388	FGF22	promoter
1294	chr19	662791	663460	670	100	4.7758	Promoter	0	ENSG00000070423	RNF126	promoter
1295	chr19	677031	677920	890	789	31.1011	Promoter	-141	ENSG00000070404	FSTL3	promoter
1296	chr19	679891	681060	1170	198	8.2743	Promoter	0	ENSG00000070404	FSTL3	promoter
1297	chr19	1093891	1094290	400	148	8.48597	Promoter	971	ENSG00000099817	POLR2E	promoter
1298	chr19	1101381	1103390	2010	485	13.1803	Promoter	-536	ENSG00000167468	GPX4	promoter
1299	chr19	1104081	1105690	1610	252	11.6878	Promoter	0	ENSG00000167468	GPX4	promoter
1300	chr19	1113221	1113640	420	70	4.06136	Exon (ENST00000438103.6/22904, exon 16 of 29)	-1616	ENSG00000064932	SBNO2	distal
1301	chr19	1131571	1132230	660	67	3.51973	Promoter	0	ENSG00000064932	SBNO2	promoter
1302	chr19	1154981	1155480	500	267	14.905	Promoter	0	ENSG00000064932	SBNO2	promoter
1303	chr19	1161481	1162130	650	355	16.6299	Intron (ENST00000361757.8/22904, intron 1 of 31)	-6345	ENSG00000064932	SBNO2	distal
1304	chr19	1176641	1178190	1550	610	27.163	Promoter	0	ENSG00000118046	STK11	promoter
1305	chr19	1180461	1180860	400	81	5.35843	Intron (ENST00000585748.2/6794, intron 2 of 4)	2903	ENSG00000118046	STK11	distal
1306	chr19	1245761	1246160	400	64	3.64167	Distal Intergenic	1703	ENSG00000099624	ATP5F1D	distal
1307	chr19	1247841	1249840	2000	211	9.72299	Promoter	0	ENSG00000167470	MIDN	promoter
1308	chr19	1250041	1253860	3820	270	7.40839	Promoter	0	ENSG00000167470	MIDN	promoter
1309	chr19	1268611	1269390	780	168	7.69827	Promoter	0	ENSG00000099622	CIRBP	promoter
1310	chr19	1269501	1269930	430	78	3.89623	Promoter	145	ENSG00000099622	CIRBP	promoter
1311	chr19	1274971	1276370	1400	802	31.2838	Promoter	0	ENSG00000228300	FAM174C	promoter
1312	chr19	1863461	1863860	400	44	2.90786	Promoter	0	ENSG00000129911	KLF16	promoter
1313	chr19	1864011	1864560	550	181	10.1378	Promoter	-432	ENSG00000129911	KLF16	promoter
1314	chr19	1875691	1876470	780	256	11.9166	Exon (ENST00000592720.1/ENST00000592720.1, exon 2 of 2)	3547	ENSG00000129968	ABHD17A	distal
1315	chr19	1897241	1898120	880	876	35.3549	Distal Intergenic	-7252	ENSG00000227500	SCAMP4	distal
1316	chr19	1905201	1905730	530	98	5.71358	Promoter	0	ENSG00000227500	SCAMP4	promoter
1317	chr19	2032071	2032960	890	218	10.2801	Intron (ENST00000590646.5/55643, intron 1 of 4)	1912	ENSG00000133243	BTBD2	distal
1318	chr19	2042111	2042520	410	48	2.97218	Promoter	0	ENSG00000099875	MKNK2	promoter
1319	chr19	2049811	2051450	1640	193	6.013	Promoter	0	ENSG00000099875	MKNK2	promoter
1320	chr19	2054011	2054600	590	82	4.67275	Distal Intergenic	-2767	ENSG00000099875	MKNK2	distal
1321	chr19	2059381	2061760	2380	1280	41.3676	Distal Intergenic	-8137	ENSG00000099875	MKNK2	distal
1322	chr19	2064031	2065880	1850	1234	36.6754	Distal Intergenic	-12787	ENSG00000099875	MKNK2	distal
1323	chr19	2096121	2096680	560	58	3.25618	Promoter	0	ENSG00000099840	IZUMO4	promoter
1324	chr19	2575871	2576450	580	109	5.66385	Intron (ENST00000382159.8/2788, intron 2 of 4)	-54265	ENSG00000277904	MIR7850	distal
1325	chr19	2576841	2577450	610	164	8.8324	Intron (ENST00000382159.8/2788, intron 2 of 4)	-53265	ENSG00000277904	MIR7850	distal
1326	chr19	2578601	2579640	1040	235	10.0415	Intron (ENST00000382159.8/2788, intron 2 of 4)	-51075	ENSG00000277904	MIR7850	distal
1327	chr19	2616581	2617360	780	561	23.5477	Intron (ENST00000382159.8/2788, intron 2 of 4)	-13355	ENSG00000277904	MIR7850	distal
1328	chr19	2618441	2618900	460	43	2.64843	Intron (ENST00000382159.8/2788, intron 2 of 4)	-11815	ENSG00000277904	MIR7850	distal
1329	chr19	2626971	2628210	1240	1391	47.4507	Intron (ENST00000382159.8/2788, intron 2 of 4)	-2505	ENSG00000277904	MIR7850	distal
1330	chr19	3358991	3359920	930	159	7.75274	Promoter	0	ENSG00000141905	NFIC	promoter
1331	chr19	3360431	3360860	430	109	6.03269	Promoter	748	ENSG00000141905	NFIC	promoter
1332	chr19	3375201	3375930	730	143	7.16865	Intron (ENST00000641145.1/4782, intron 1 of 10)	8618	ENSG00000141905	NFIC	distal
1333	chr19	3379861	3380410	550	289	15.7609	Intron (ENST00000641145.1/4782, intron 1 of 10)	13278	ENSG00000141905	NFIC	distal
1334	chr19	3387731	3388520	790	639	27.371	Intron (ENST00000641145.1/4782, intron 2 of 10)	21148	ENSG00000141905	NFIC	distal
1335	chr19	3403701	3404350	650	118	5.50344	Intron (ENST00000641145.1/4782, intron 2 of 10)	-6246	ENSG00000141905	NFIC	distal
1336	chr19	3429631	3430390	760	133	6.28156	Intron (ENST00000641145.1/4782, intron 3 of 10)	-4656	ENSG00000141905	NFIC	distal
1337	chr19	3450781	3451880	1100	110	5.03308	Promoter	-699	ENSG00000141905	NFIC	promoter
1338	chr19	3932641	3933750	1110	1591	70.9556	Promoter	0	ENSG00000077009	NMRK2	promoter
1339	chr19	3953481	3954040	560	86	4.23255	Distal Intergenic	7119	ENSG00000167657	DAPK3	distal
1340	chr19	3983911	3984420	510	74	3.72007	Promoter	692	ENSG00000167658	EEF2	promoter
1341	chr19	4007031	4008070	1040	1049	44.202	Promoter	0	ENSG00000105229	PIAS4	promoter
1342	chr19	4676991	4677420	430	49	2.92365	Intron (ENST00000594671.5/91039, intron 18 of 18)	-1862	ENSG00000205790	DPP9-AS1	distal
1343	chr19	4694041	4695740	1700	337	10.8567	Promoter	0	ENSG00000142002	DPP9	promoter
1344	chr19	4696201	4696940	740	592	24.8069	Intron (ENST00000594671.5/91039, intron 8 of 18)	-1107	ENSG00000142002	DPP9	distal
1345	chr19	4704491	4705160	670	361	19.2687	Promoter	-340	ENSG00000142002	DPP9	promoter
1346	chr19	4712861	4714160	1300	1439	52.5141	Promoter	60	ENSG00000142002	DPP9	promoter
1347	chr19	4723801	4724720	920	80	4.9198	Promoter	0	ENSG00000142002	DPP9	promoter
1348	chr19	4738691	4739150	460	198	9.59343	Distal Intergenic	-14018	ENSG00000142002	DPP9	distal
1349	chr19	4742221	4742790	570	235	12.7095	Distal Intergenic	-17548	ENSG00000142002	DPP9	distal
1350	chr19	4744581	4745980	1400	308	11.5582	Distal Intergenic	-19908	ENSG00000142002	DPP9	distal
1351	chr19	7868931	7869440	510	112	5.30023	3' UTR	4157	ENSG00000183248	PRR36	distal
1352	chr19	7903451	7904240	790	460	17.928	Promoter	0	ENSG00000076984	MAP2K7	promoter
1353	chr19	7943351	7944220	870	266	10.5336	Promoter	0	ENSG00000104980	TIMM44	promoter
1354	chr19	8208981	8210070	1090	138	5.62037	Promoter	0	ENSG00000090661	CERS4	promoter
1355	chr19	8240211	8241230	1020	646	19.2894	Exon (ENST00000559490.5/79603, exon 3 of 4)	-9296	ENSG00000090661	CERS4	distal
1356	chr19	8251011	8251500	490	422	22.4595	Promoter	485	ENSG00000090661	CERS4	promoter
1357	chr19	8308001	8308600	600	79	3.77032	Promoter	0	ENSG00000167775	CD320	promoter
1358	chr19	8334661	8335830	1170	195	8.94862	Promoter	0	ENSG00000186994	KANK3	promoter
1359	chr19	8343211	8343680	470	101	5.83896	Promoter	0	ENSG00000186994	KANK3	promoter
1360	chr19	8361861	8363710	1850	331	11.8909	Promoter	0	ENSG00000167772	ANGPTL4	promoter
1361	chr19	8364021	8364760	740	178	8.23369	Promoter	0	ENSG00000167772	ANGPTL4	promoter
1362	chr19	8391721	8393000	1280	370	13.1887	Intron (ENST00000600719.5/9230, intron 1 of 3)	-1036	ENSG00000269386	RAB11B-AS1	distal
1363	chr19	10269501	10269940	440	134	7.22563	Intron (ENST00000592893.1/ENST00000592893.1, intron 1 of 2)	-1153	ENSG00000090339	ICAM1	distal
1364	chr19	10270761	10271430	670	306	12.9674	Promoter	0	ENSG00000090339	ICAM1	promoter
1365	chr19	10287131	10287900	770	266	13.6845	Promoter	127	ENSG00000105371	ICAM4	promoter
1366	chr19	10295361	10295910	550	167	7.39549	Exon (ENST00000221980.5/7087, exon 10 of 11)	3888	ENSG00000105376	ICAM5	distal
1367	chr19	11137781	11138180	400	65	3.72291	Intron (ENST00000585567.5/147841, intron 4 of 5)	17581	ENSG00000161888	SPC24	distal
1368	chr19	11138411	11138820	410	80	4.83988	Intron (ENST00000585567.5/147841, intron 4 of 5)	16941	ENSG00000161888	SPC24	distal
1369	chr19	11142131	11143920	1790	1054	46.0555	Intron (ENST00000585567.5/147841, intron 4 of 5)	11841	ENSG00000161888	SPC24	distal
1370	chr19	11144891	11145340	450	60	3.19527	Intron (ENST00000585567.5/147841, intron 4 of 5)	10421	ENSG00000161888	SPC24	distal
1371	chr19	11151921	11153460	1540	366	11.5792	Intron (ENST00000585567.5/147841, intron 1 of 5)	2301	ENSG00000161888	SPC24	distal
1372	chr19	11165031	11165560	530	61	3.94413	3' UTR	4855	ENSG00000197256	KANK2	distal
1373	chr19	11189261	11190150	890	201	8.29455	Intron (ENST00000586659.5/25959, intron 4 of 12)	4361	ENSG00000197256	KANK2	distal
1374	chr19	11191051	11191770	720	214	12.5161	Intron (ENST00000586659.5/25959, intron 4 of 12)	2741	ENSG00000197256	KANK2	distal
1375	chr19	11197521	11198200	680	88	5.61461	Promoter	0	ENSG00000197256	KANK2	promoter
1376	chr19	11198761	11199460	700	137	7.71352	Promoter	-970	ENSG00000197256	KANK2	promoter
1377	chr19	11203491	11204360	870	1183	47.6655	Promoter	0	ENSG00000267082	LOC105372273	promoter
1378	chr19	11204971	11205540	570	55	2.80419	Intron (ENST00000588634.1/105372273, intron 1 of 2)	1343	ENSG00000267082	LOC105372273	distal
1379	chr19	11382751	11384660	1910	1194	39.4901	Promoter	0	ENSG00000187266	EPOR	promoter
1380	chr19	11575961	11576820	860	634	30.9437	Promoter	123	ENSG00000102575	ACP5	promoter
1381	chr19	11577261	11579240	1980	761	35.7889	Promoter	0	ENSG00000102575	ACP5	promoter
1382	chr19	12695981	12696460	480	101	5.90474	Promoter	121	ENSG00000132004	FBXW9	promoter
1383	chr19	12733721	12734120	400	87	3.75543	Promoter	537	ENSG00000123144	TRIR	promoter
1384	chr19	12734351	12735060	710	400	16.5123	Promoter	0	ENSG00000123144	TRIR	promoter
1385	chr19	12750131	12750620	490	103	5.87322	Distal Intergenic	-1082	ENSG00000039987	BEST2	distal
1386	chr19	12782331	12783330	1000	447	18.3338	Intron (ENST00000589765.1/ENST00000589765.1, intron 3 of 3)	-3798	ENSG00000263800	MIR5684	distal
1387	chr19	12786371	12787000	630	527	26.5234	Promoter	-128	ENSG00000263800	MIR5684	promoter
1388	chr19	12790911	12791760	850	310	10.5137	Promoter	0	ENSG00000171223	JUNB	promoter
1389	chr19	12791971	12792380	410	73	5.17632	Promoter	202	ENSG00000095066	HOOK2	promoter
1390	chr19	12793371	12794370	1000	422	17.2788	Promoter	-789	ENSG00000095066	HOOK2	promoter
1391	chr19	12937931	12938510	580	289	15.7286	Promoter	-68	ENSG00000179218	CALR	promoter
1392	chr19	12945221	12946420	1200	731	20.0164	Promoter	0	ENSG00000179262	RAD23A	promoter
1393	chr19	12957001	12957480	480	67	3.95143	Promoter	0	ENSG00000179271	GADD45GIP1	promoter
1394	chr19	12983491	12983970	480	223	9.97914	Distal Intergenic	-11638	ENSG00000008441	NFIX	distal
1395	chr19	12984331	12985880	1550	543	16.1618	Distal Intergenic	-9728	ENSG00000008441	NFIX	distal
1396	chr19	13001461	13001860	400	116	7.92887	Intron (ENST00000397661.6/4784, intron 1 of 9)	5623	ENSG00000008441	NFIX	distal
1397	chr19	13033241	13033670	430	37	2.32939	Intron (ENST00000397661.6/4784, intron 2 of 9)	8302	ENSG00000008441	NFIX	distal
1398	chr19	13033801	13034660	860	502	18.5379	Intron (ENST00000397661.6/4784, intron 2 of 9)	8862	ENSG00000008441	NFIX	distal
1399	chr19	13036131	13037360	1230	150	6.35138	Intron (ENST00000397661.6/4784, intron 2 of 9)	11192	ENSG00000008441	NFIX	distal
1400	chr19	13054781	13055750	970	138	7.12392	Intron (ENST00000397661.6/4784, intron 2 of 9)	-14253	ENSG00000008441	NFIX	distal
1401	chr19	13060961	13061630	670	138	7.15465	Intron (ENST00000397661.6/4784, intron 2 of 9)	-8373	ENSG00000008441	NFIX	distal
1402	chr19	13063861	13064550	690	198	9.66155	Intron (ENST00000397661.6/4784, intron 2 of 9)	-5453	ENSG00000008441	NFIX	distal
1403	chr19	13151471	13152110	640	155	9.035	5' UTR	1056	ENSG00000160888	IER2	distal
1404	chr19	13154371	13154770	400	51	3.43538	3' UTR	3956	ENSG00000160888	IER2	distal
1405	chr19	13155461	13156180	720	95	5.83369	Distal Intergenic	5046	ENSG00000160888	IER2	distal
1406	chr19	13162771	13163360	590	282	15.3123	Distal Intergenic	12356	ENSG00000160888	IER2	distal
1407	chr19	13841221	13842070	850	233	12.7606	Promoter	858	NA	MIR23AHG	promoter
1408	chr19	13842491	13843120	630	88	5.04891	Promoter	0	NA	MIR23AHG	promoter
1409	chr19	13850371	13851680	1310	888	31.5429	Distal Intergenic	-7443	NA	MIR23AHG	distal
1410	chr19	13879991	13880610	620	862	37.6048	3' UTR	2742	ENSG00000187556	NANOS3	distal
1411	chr19	14473691	14474250	560	48	2.65883	Exon (ENST00000292513.4/5731, exon 2 of 3)	1104	ENSG00000160951	PTGER1	distal
1412	chr19	14496261	14496830	570	347	17.3312	Promoter	-112	ENSG00000123159	GIPC1	promoter
1413	chr19	14510831	14511260	430	79	3.95047	Distal Intergenic	-5825	ENSG00000099797	TECR	distal
1414	chr19	14529741	14530200	460	63	3.72417	Promoter	0	ENSG00000132002	DNAJB1	promoter
1415	chr19	14545151	14545740	590	191	12.7965	Promoter	0	ENSG00000099797	TECR	promoter
1416	chr19	14561941	14562350	410	112	6.35581	Promoter	0	ENSG00000099797	TECR	promoter
1417	chr19	14563111	14563940	830	278	12.374	Promoter	-118	ENSG00000099797	TECR	promoter
1418	chr19	16429011	16429910	900	718	30.3899	Intron (ENST00000602022.5/58513, intron 7 of 22)	5386	ENSG00000127527	EPS15L1	distal
1419	chr19	16440091	16440550	460	73	4.53831	Intron (ENST00000602022.5/58513, intron 4 of 22)	-4795	ENSG00000127527	EPS15L1	distal
1420	chr19	16446911	16447540	630	186	10.2213	Intron (ENST00000602022.5/58513, intron 1 of 22)	-11615	ENSG00000127527	EPS15L1	distal
1421	chr19	16457191	16458250	1060	376	17.4745	Intron (ENST00000602022.5/58513, intron 1 of 22)	13693	ENSG00000127527	EPS15L1	distal
1422	chr19	16460541	16464360	3820	1411	30.824	Intron (ENST00000602022.5/58513, intron 1 of 22)	7583	ENSG00000127527	EPS15L1	distal
1423	chr19	16469841	16471210	1370	929	24.2285	Promoter	733	ENSG00000127527	EPS15L1	promoter
1424	chr19	16471631	16472720	1090	218	9.33604	Promoter	0	ENSG00000127527	EPS15L1	promoter
1425	chr19	16581331	16582460	1130	147	5.88525	Intron (ENST00000409035.1/9441, intron 2 of 11)	5141	ENSG00000105085	MED26	distal
1426	chr19	16584181	16585170	990	433	18.5818	Intron (ENST00000409035.1/9441, intron 2 of 11)	2431	ENSG00000105085	MED26	distal
1427	chr19	16588251	16588860	610	105	4.85363	Promoter	-650	ENSG00000105085	MED26	promoter
1428	chr19	16605901	16606350	450	138	6.89668	Intron (ENST00000409035.1/9441, intron 1 of 11)	-18300	ENSG00000105085	MED26	distal
1429	chr19	16619491	16620580	1090	140	7.29899	Intron (ENST00000597226.1/ENST00000597226.1, intron 1 of 1)	4081	ENSG00000105085	MED26	distal
1430	chr19	16628221	16629740	1520	279	11.9322	Promoter	0	ENSG00000105085	MED26	promoter
1431	chr19	18149041	18150070	1030	1848	70.0809	3' UTR	-3088	ENSG00000105647	PIK3R2	distal
1432	chr19	18153101	18153520	420	140	7.62554	Promoter	0	ENSG00000105647	PIK3R2	promoter
1433	chr19	18156911	18157990	1080	177	8.81081	Intron (ENST00000593731.1/5296, intron 2 of 24)	1031	ENSG00000105647	PIK3R2	distal
1434	chr19	18160901	18161740	840	621	30.2018	Promoter	34	ENSG00000105647	PIK3R2	promoter
1435	chr19	18173151	18173810	660	117	6.52564	Promoter	0	ENSG00000216490	IFI30	promoter
1436	chr19	18203031	18203470	440	235	12.1612	Promoter	542	ENSG00000105649	RAB3A	promoter
1437	chr19	19373041	19373550	510	170	9.29736	Distal Intergenic	-12276	ENSG00000167491	GATAD2A	distal
1438	chr19	19385491	19386150	660	192	11.3148	Promoter	0	ENSG00000167491	GATAD2A	promoter
1439	chr19	19402791	19403900	1110	194	6.32724	Intron (ENST00000494516.6/54815, intron 1 of 2)	-1894	ENSG00000167491	GATAD2A	distal
1440	chr19	19404911	19406450	1540	710	20.9079	Promoter	0	ENSG00000167491	GATAD2A	promoter
1441	chr19	23773871	23775250	1380	1860	66.238	Intron (ENST00000471224.5/388524, intron 1 of 3)	-6831	NA	RPSAP58	distal
1442	chr19	23781901	23782580	680	69	3.78093	Promoter	0	NA	RPSAP58	promoter
1443	chr19	23783131	23784280	1150	946	37.0642	Intron (ENST00000471224.5/388524, intron 1 of 3)	1050	NA	RPSAP58	distal
1444	chr19	23787001	23787590	590	265	9.98205	Intron (ENST00000471224.5/388524, intron 1 of 3)	-3182	NA	RPSAP58	distal
1445	chr19	23823961	23824590	630	248	11.5655	Intron (ENST00000471224.5/388524, intron 3 of 3)	33189	NA	RPSAP58	distal
1446	chr19	29662561	29663110	550	171	8.27054	Distal Intergenic	-2349	ENSG00000166289	PLEKHF1	distal
1447	chr19	29665231	29665780	550	147	7.81996	Promoter	0	ENSG00000166289	PLEKHF1	promoter
1448	chr19	29666531	29667270	740	277	10.5748	Promoter	0	ENSG00000166289	PLEKHF1	promoter
1449	chr19	29678391	29679260	870	532	21.452	Distal Intergenic	11517	ENSG00000166289	PLEKHF1	distal
1450	chr19	29687301	29688340	1040	226	9.60916	Distal Intergenic	20300	ENSG00000131943	C19orf12	distal
1451	chr19	29695181	29695880	700	60	2.82173	Distal Intergenic	12760	ENSG00000131943	C19orf12	distal
1452	chr19	29702461	29702920	460	139	8.01969	3' UTR	5720	ENSG00000131943	C19orf12	distal
1453	chr19	29707771	29709270	1500	1411	41.914	Promoter	0	ENSG00000131943	C19orf12	promoter
1454	chr19	29715021	29715690	670	125	6.14893	Promoter	0	ENSG00000131943	C19orf12	promoter
1455	chr19	40420691	40421510	820	201	12.3424	Downstream (<1kb)	4482	ENSG00000197019	SERTAD1	distal
1456	chr19	40425481	40426410	930	278	13.959	Promoter	0	ENSG00000197019	SERTAD1	promoter
1457	chr19	40433571	40434270	700	96	4.86473	Distal Intergenic	-7579	ENSG00000197019	SERTAD1	distal
1458	chr19	40465351	40465790	440	188	10.3938	Promoter	0	ENSG00000090013	BLVRB	promoter
1459	chr19	40466071	40467440	1370	540	20.5886	Promoter	0	ENSG00000160460	SPTBN4	promoter
1460	chr19	42850631	42852130	1500	607	31.364	Intron (ENST00000401467.6/440533, intron 1 of 4)	3489	NA	PSG10P	distal
1461	chr19	42852571	42853630	1060	220	14.1378	Intron (ENST00000401467.6/440533, intron 1 of 4)	1989	NA	PSG10P	distal
1462	chr19	42874871	42875800	930	197	7.51634	Intron (ENST00000436291.6/5669, intron 2 of 5)	2303	ENSG00000231924	PSG1	distal
1463	chr19	42876391	42877220	830	217	11.7552	Promoter	883	ENSG00000231924	PSG1	promoter
1464	chr19	45076171	45076570	400	59	3.18739	Promoter	0	ENSG00000170684	ZNF296	promoter
1465	chr19	45090961	45091780	820	80	4.08369	Promoter	0	ENSG00000267348	GEMIN7-AS1	promoter
1466	chr19	45092781	45093220	440	57	3.07404	Promoter	0	ENSG00000104866	PPP1R37	promoter
1467	chr19	45097821	45099150	1330	957	35.1646	Promoter	-914	ENSG00000104866	PPP1R37	promoter
1468	chr19	45099361	45100400	1040	381	18.1336	Promoter	0	ENSG00000104866	PPP1R37	promoter
1469	chr19	45115681	45116560	880	264	11.0078	Intron (ENST00000587566.5/57787, intron 1 of 6)	15617	ENSG00000104866	PPP1R37	distal
1470	chr19	45116751	45119400	2650	747	25.1359	Intron (ENST00000587566.5/57787, intron 1 of 6)	16687	ENSG00000104866	PPP1R37	distal
1471	chr19	47183381	47184170	790	627	25.241	Intron (ENST00000413379.7/10055, intron 6 of 6)	39887	ENSG00000142230	SAE1	distal
1472	chr19	47210631	47211080	450	114	6.69897	3' UTR	-15862	ENSG00000265134	MIR3190	distal
1473	chr19	47225921	47227490	1570	454	12.7168	Promoter	0	ENSG00000284411	MIR3191	promoter
1474	chr19	47228101	47229980	1880	105	5.12564	Promoter	-912	ENSG00000105327	BBC3	promoter
1475	chr19	47230111	47231770	1660	597	23.1716	Promoter	0	ENSG00000105327	BBC3	promoter
1476	chr19	47232381	47233400	1020	358	12.6066	Promoter	0	ENSG00000105327	BBC3	promoter
1477	chr19	47243921	47244440	520	264	16.0629	Distal Intergenic	-11155	ENSG00000105327	BBC3	distal
1478	chr19	48612621	48614440	1820	884	30.9747	Promoter	0	ENSG00000105523	FAM83E	promoter
1479	chr19	48634371	48634910	540	236	12.4019	Promoter	0	ENSG00000105516	DBP	promoter
1480	chr19	48635421	48636070	650	201	9.53479	Promoter	-785	ENSG00000105516	DBP	promoter
1481	chr19	48636311	48638240	1930	698	19.5067	Promoter	0	ENSG00000105516	DBP	promoter
1482	chr19	48819171	48819910	740	197	8.46961	Intron (ENST00000263278.9/51171, intron 5 of 8)	-4099	ENSG00000087076	HSD17B14	distal
1483	chr19	48835631	48836520	890	1173	42.9247	Promoter	0	ENSG00000087076	HSD17B14	promoter
1484	chr19	48837141	48837570	430	45	2.64194	Promoter	-631	ENSG00000087076	HSD17B14	promoter
1485	chr19	48874851	48875960	1110	414	18.928	3' UTR	2430	ENSG00000087074	PPP1R15A	distal
1486	chr2	8661501	8662070	570	146	7.59943	Distal Intergenic	14555	NA	ID2-AS1	distal
1487	chr2	8676501	8677270	770	435	20.9745	Promoter	0	NA	ID2-AS1	promoter
1488	chr2	8678191	8679560	1370	1909	55.7141	Promoter	0	NA	ID2-AS1	promoter
1489	chr2	8684921	8685390	470	121	6.65239	Distal Intergenic	2141	ENSG00000115738	ID2	distal
1490	chr2	11580771	11581280	510	84	4.7302	3' UTR	-6976	ENSG00000196208	GREB1	distal
1491	chr2	11582021	11583780	1760	705	17.3218	Intron (ENST00000381486.7/9687, intron 7 of 32)	-4476	ENSG00000196208	GREB1	distal
1492	chr2	11584151	11584620	470	84	4.41521	Intron (ENST00000381486.7/9687, intron 7 of 32)	-3636	ENSG00000196208	GREB1	distal
1493	chr2	11597871	11599060	1190	589	28.5772	Exon (ENST00000381486.7/9687, exon 14 of 33)	9615	ENSG00000196208	GREB1	distal
1494	chr2	11600701	11601120	420	234	14.3015	Exon (ENST00000381486.7/9687, exon 16 of 33)	-11139	ENSG00000196208	GREB1	distal
1495	chr2	11611911	11612860	950	542	16.002	Promoter	0	ENSG00000196208	GREB1	promoter
1496	chr2	11630911	11632310	1400	1392	45.3186	Exon (ENST00000381486.7/9687, exon 27 of 33)	18568	ENSG00000196208	GREB1	distal
1497	chr2	11669301	11670810	1510	2336	80.6213	Promoter	0	ENSG00000169006	NTSR2	promoter
1498	chr2	11677131	11678430	1300	245	8.67768	Promoter	0	ENSG00000134324	LPIN1	promoter
1499	chr2	11693051	11693640	590	109	5.99423	Intron (ENST00000449576.6/23175, intron 1 of 21)	15456	ENSG00000134324	LPIN1	distal
1500	chr2	11697121	11699090	1970	735	26.5677	Intron (ENST00000449576.6/23175, intron 1 of 21)	19526	ENSG00000134324	LPIN1	distal
1501	chr2	11738881	11739550	670	1155	52.7475	Intron (ENST00000449576.6/23175, intron 2 of 21)	-7038	ENSG00000134324	LPIN1	distal
1502	chr2	11743841	11744500	660	210	11.3662	Intron (ENST00000449576.6/23175, intron 2 of 21)	-2088	ENSG00000134324	LPIN1	distal
1503	chr2	11746391	11747110	720	176	7.72155	Promoter	0	ENSG00000134324	LPIN1	promoter
1504	chr2	42753701	42755950	2250	2124	45.7657	3' UTR	8311	ENSG00000162881	OXER1	distal
1505	chr2	42757041	42757560	520	65	2.99437	Distal Intergenic	6701	ENSG00000162881	OXER1	distal
1506	chr2	42795641	42796260	620	158	7.95942	Distal Intergenic	-3048	ENSG00000162882	HAAO	distal
1507	chr2	42809621	42811510	1890	1082	24.7274	Distal Intergenic	-17028	ENSG00000162882	HAAO	distal
1508	chr2	42827701	42828320	620	186	9.99632	Distal Intergenic	-35108	ENSG00000162882	HAAO	distal
1509	chr2	42836171	42836880	710	193	10.6624	Distal Intergenic	-43578	ENSG00000162882	HAAO	distal
1510	chr2	70086421	70087780	1360	1369	40.9315	Promoter	0	ENSG00000179818	PCBP1-AS1	promoter
1511	chr2	70108511	70109670	1160	1030	38.6702	Distal Intergenic	-5602	ENSG00000179818	PCBP1-AS1	distal
1512	chr2	70115571	70116300	730	248	8.53721	Distal Intergenic	9017	ENSG00000231327	LINC01816	distal
1513	chr2	70123121	70125570	2450	632	18.3855	Promoter	0	ENSG00000231327	LINC01816	promoter
1514	chr2	70141181	70143170	1990	2050	60.5675	Distal Intergenic	-15864	ENSG00000231327	LINC01816	distal
1515	chr2	86020781	86021820	1040	951	31.9304	3' UTR	6979	ENSG00000068654	POLR1A	distal
1516	chr2	86035491	86038000	2510	1444	40.0066	Promoter	0	ENSG00000068654	POLR1A	promoter
1517	chr2	86067951	86069750	1800	864	31.2398	Intron (ENST00000263857.11/25885, intron 13 of 33)	-2237	ENSG00000068654	POLR1A	distal
1518	chr2	95297481	95298010	530	202	9.54431	Promoter	134	ENSG00000115041	KCNIP3	promoter
1519	chr2	95298151	95299210	1060	177	8.11217	Promoter	804	ENSG00000115041	KCNIP3	promoter
1520	chr2	95299971	95301690	1720	1988	70.5007	Intron (ENST00000475491.1/30818, intron 1 of 1)	2624	ENSG00000115041	KCNIP3	distal
1521	chr2	95301911	95304000	2090	405	12.7094	Exon (ENST00000461336.5/30818, exon 2 of 2)	4564	ENSG00000115041	KCNIP3	distal
1522	chr2	95304451	95306620	2170	235	8.14063	Intron (ENST00000475491.1/30818, intron 1 of 1)	-3602	ENSG00000115041	KCNIP3	distal
1523	chr2	95309231	95310060	830	488	22.9124	Promoter	-162	ENSG00000115041	KCNIP3	promoter
1524	chr2	95333421	95334610	1190	1054	46.728	Intron (ENST00000295225.10/30818, intron 2 of 8)	-12118	ENSG00000115041	KCNIP3	distal
1525	chr2	95345121	95346810	1690	193	7.31772	Promoter	0	ENSG00000115041	KCNIP3	promoter
1526	chr2	95991621	95993090	1470	658	30.0038	Promoter	0	ENSG00000174501	ANKRD36C	promoter
1527	chr2	96815871	96817300	1430	538	18.969	Promoter	0	ENSG00000168763	CNNM3	promoter
1528	chr2	96841891	96843250	1360	1045	32.8713	Promoter	0	ENSG00000163126	ANKRD23	promoter
1529	chr2	96847961	96849010	1050	603	25.3746	3' UTR	-3940	ENSG00000163126	ANKRD23	distal
1530	chr2	97112361	97113850	1490	1822	81.3082	Promoter	0	ENSG00000135976	ANKRD36	promoter
1531	chr2	112547311	112547830	520	399	19.9169	Promoter	377	ENSG00000125630	POLR1B	promoter
1532	chr2	112584171	112584910	740	146	7.35373	Promoter	0	ENSG00000125611	CHCHD5	promoter
1533	chr2	112588291	112589090	800	462	22.3448	3' UTR	3419	ENSG00000125611	CHCHD5	distal
1534	chr2	112600051	112600470	420	151	8.22134	Intron (ENST00000414784.1/ENST00000414784.1, intron 1 of 1)	15179	ENSG00000125611	CHCHD5	distal
1535	chr2	112627181	112627590	410	86	3.91975	Distal Intergenic	17756	NA	FLJ42351	distal
1536	chr2	112644901	112646620	1720	2290	83.7826	Promoter	0	NA	FLJ42351	promoter
1537	chr2	112680571	112681100	530	70	4.28493	Distal Intergenic	22208	ENSG00000144136	SLC20A1	distal
1538	chr2	112690421	112691700	1280	2519	84.1242	Distal Intergenic	-29786	ENSG00000144130	NT5DC4	distal
1539	chr2	112691931	112693070	1140	384	15.6515	Distal Intergenic	-28416	ENSG00000144130	NT5DC4	distal
1540	chr2	119366691	119367310	620	125	5.41201	Promoter	0	ENSG00000186132	C2orf76	promoter
1541	chr2	119387631	119388320	690	500	22.3565	Distal Intergenic	17414	ENSG00000155368	DBI	distal
1542	chr2	119389511	119390060	550	187	10.6968	Distal Intergenic	19294	ENSG00000155368	DBI	distal
1543	chr2	127064421	127065570	1150	799	32.8179	Promoter	0	ENSG00000136717	BIN1	promoter
1544	chr2	127066791	127068430	1640	238	11.7933	Exon (ENST00000351659.7/274, exon 7 of 16)	-1863	ENSG00000136717	BIN1	distal
1545	chr2	127083721	127085360	1640	525	17.096	Intron (ENST00000376113.6/274, intron 1 of 13)	-18793	ENSG00000136717	BIN1	distal
1546	chr2	127105451	127105980	530	84	4.28942	Intron (ENST00000376113.6/274, intron 1 of 13)	1021	ENSG00000136717	BIN1	distal
1547	chr2	127106991	127107480	490	85	5.01311	Promoter	0	ENSG00000136717	BIN1	promoter
1548	chr2	127387171	127388730	1560	1202	48.7024	Promoter	0	ENSG00000169967	MAP3K2	promoter
1549	chr2	127398041	127399030	990	383	13.6585	Exon (ENST00000433673.1/ENST00000433673.1, exon 2 of 2)	-9576	ENSG00000169967	MAP3K2	distal
1550	chr2	127407671	127408650	980	733	29.377	Exon (ENST00000657275.1/ENST00000657275.1, exon 1 of 2)	-9777	ENSG00000115718	PROC	distal
1551	chr2	127410951	127411510	560	117	5.06071	Distal Intergenic	-6917	ENSG00000115718	PROC	distal
1552	chr2	127411951	127412430	480	184	10.1241	Distal Intergenic	-5997	ENSG00000115718	PROC	distal
1553	chr2	127415761	127416360	600	117	5.60618	Distal Intergenic	-2067	ENSG00000115718	PROC	distal
1554	chr2	128233381	128233860	480	111	5.73692	Downstream (2-3kb)	46144	ENSG00000136731	UGGT1	distal
1555	chr2	128268761	128270310	1550	127	5.96167	Exon (ENST00000259241.7/9394, exon 2 of 2)	19886	ENSG00000136720	HS6ST1	distal
1556	chr2	128280221	128282000	1780	1185	49.6661	Intron (ENST00000469019.1/9394, intron 1 of 2)	8196	ENSG00000136720	HS6ST1	distal
1557	chr2	128291171	128293430	2260	1865	46.983	Promoter	-975	ENSG00000136720	HS6ST1	promoter
1558	chr2	128295131	128295690	560	241	12.7434	Intron (ENST00000469019.1/9394, intron 1 of 2)	-4935	ENSG00000136720	HS6ST1	distal
1559	chr2	128304481	128305200	720	153	8.51068	Intron (ENST00000469019.1/9394, intron 1 of 2)	13196	ENSG00000136720	HS6ST1	distal
1560	chr2	128305541	128307660	2120	158	8.11627	Intron (ENST00000469019.1/9394, intron 1 of 2)	10736	ENSG00000136720	HS6ST1	distal
1561	chr2	128307901	128308720	820	214	9.52225	Intron (ENST00000469019.1/9394, intron 1 of 2)	9676	ENSG00000136720	HS6ST1	distal
1562	chr2	128309211	128310220	1010	889	41.4151	Intron (ENST00000469019.1/9394, intron 1 of 2)	8176	ENSG00000136720	HS6ST1	distal
1563	chr2	156400181	156400950	770	95	5.47472	Distal Intergenic	-34340	ENSG00000115159	GPD2	distal
1564	chr2	156405541	156406080	540	442	22.057	Distal Intergenic	-29210	ENSG00000115159	GPD2	distal
1565	chr2	156435781	156437970	2190	2573	70.0685	Promoter	0	ENSG00000115159	GPD2	promoter
1566	chr2	191677431	191678740	1310	492	13.2089	Promoter	0	ENSG00000173559	NABP1	promoter
1567	chr2	191693261	191694280	1020	144	6.96077	3' UTR	9756	ENSG00000173559	NABP1	distal
1568	chr2	191695231	191696650	1420	1251	60.4365	3' UTR	11726	ENSG00000173559	NABP1	distal
1569	chr2	207330871	207331280	410	163	8.16329	Intron (ENST00000412387.5/101927865, intron 4 of 4)	-61447	ENSG00000221628	MIR1302-4	distal
1570	chr2	207337751	207338580	830	100	4.74551	Intron (ENST00000412387.5/101927865, intron 3 of 4)	-68327	ENSG00000221628	MIR1302-4	distal
1571	chr20	290311	291000	690	369	19.9486	Promoter	0	ENSG00000196476	C20orf96	promoter
1572	chr20	297041	297730	690	712	30.3511	Promoter	0	ENSG00000247315	ZCCHC3	promoter
1573	chr20	324461	324860	400	84	4.52577	Promoter	0	ENSG00000225377	NRSN2-AS1	promoter
1574	chr20	325341	325750	410	89	5.48904	Promoter	0	ENSG00000177732	SOX12	promoter
1575	chr20	359511	360170	660	130	7.19668	3' UTR	-2665	ENSG00000101255	TRIB3	distal
1576	chr20	362201	362950	750	349	17.8059	Promoter	0	ENSG00000101255	TRIB3	promoter
1577	chr20	371821	372480	660	51	2.89447	Intron (ENST00000615226.4/57761, intron 1 of 4)	-8541	ENSG00000101255	TRIB3	distal
1578	chr20	380751	382510	1760	488	13.8892	Promoter	0	ENSG00000101255	TRIB3	promoter
1579	chr20	1894561	1895090	530	47	2.85104	Promoter	0	ENSG00000198053	SIRPA	promoter
1580	chr20	1897531	1898230	700	460	22.5089	Intron (ENST00000400068.7/140885, intron 2 of 8)	2235	ENSG00000198053	SIRPA	distal
1581	chr20	1934581	1935720	1140	581	17.2454	Exon (ENST00000400068.7/140885, exon 8 of 9)	-11526	ENSG00000233896	PDYN-AS1	distal
1582	chr20	1944981	1945740	760	355	16.1378	Distal Intergenic	-1506	ENSG00000233896	PDYN-AS1	distal
1583	chr20	3795601	3796670	1070	332	17.5869	Promoter	0	ENSG00000101224	CDC25B	promoter
1584	chr20	3807531	3808560	1030	422	14.6641	Promoter	0	ENSG00000275491	LINC01730	promoter
1585	chr20	3811401	3812360	960	932	36.3814	Promoter	17	ENSG00000275491	LINC01730	promoter
1586	chr20	3820211	3820650	440	70	4.62619	Promoter	0	ENSG00000125843	AP5S1	promoter
1587	chr20	5119981	5120400	420	48	2.7212	Promoter	-23	ENSG00000132646	PCNA	promoter
1588	chr20	5126481	5127810	1330	153	6.13366	Promoter	0	ENSG00000132646	PCNA	promoter
1589	chr20	5135361	5136140	780	204	8.08577	Intron (ENST00000467923.5/8760, intron 1 of 5)	8313	ENSG00000101290	CDS2	distal
1590	chr20	5146851	5147420	570	204	8.55982	Intron (ENST00000467923.5/8760, intron 1 of 5)	19803	ENSG00000101290	CDS2	distal
1591	chr20	5150151	5151320	1170	1223	44.4951	Intron (ENST00000467923.5/8760, intron 1 of 5)	23103	ENSG00000101290	CDS2	distal
1592	chr20	5172261	5172840	580	197	9.84223	Intron (ENST00000467923.5/8760, intron 1 of 5)	-3262	ENSG00000101290	CDS2	distal
1593	chr20	16349391	16352110	2720	3078	66.5873	Intron (ENST00000354981.6/55614, intron 23 of 25)	18526	ENSG00000089177	KIF16B	distal
1594	chr20	16352261	16352990	730	723	35.0246	Intron (ENST00000354981.6/55614, intron 23 of 25)	17646	ENSG00000089177	KIF16B	distal
1595	chr20	20073701	20074150	450	79	4.75432	Promoter	0	ENSG00000089101	CFAP61	promoter
1596	chr20	20075881	20076850	970	1834	64.022	Intron (ENST00000340348.10/26074, intron 5 of 10)	1989	ENSG00000089101	CFAP61	distal
1597	chr20	20084241	20086150	1910	1832	33.8219	Promoter	0	ENSG00000089101	CFAP61	promoter
1598	chr20	20089711	20090710	1000	62	3.29608	Intron (ENST00000340348.10/26074, intron 5 of 10)	4249	ENSG00000089101	CFAP61	distal
1599	chr20	23628341	23629680	1340	300	11.1168	3' UTR	8265	ENSG00000101439	CST3	distal
1600	chr20	23629961	23630510	550	138	8.11343	Intron (ENST00000398411.5/1471, intron 3 of 3)	7435	ENSG00000101439	CST3	distal
1601	chr20	23635081	23636750	1670	208	7.04697	Exon (ENST00000398411.5/1471, exon 2 of 4)	1195	ENSG00000101439	CST3	distal
1602	chr20	23637331	23638020	690	100	4.83237	Promoter	0	ENSG00000101439	CST3	promoter
1603	chr20	23642031	23642760	730	283	14.0207	Distal Intergenic	-3558	ENSG00000101439	CST3	distal
1604	chr20	35271661	35272110	450	32	1.86512	Promoter	0	ENSG00000088298	MMP24-AS1-EDEM2	promoter
1605	chr20	35305561	35306370	810	588	23.7677	Promoter	685	ENSG00000101019	UQCC1	promoter
1606	chr20	35306901	35308720	1820	447	12.7889	Promoter	0	ENSG00000101019	UQCC1	promoter
1607	chr20	35344341	35344890	550	179	11.3999	3' UTR	2299	ENSG00000101019	UQCC1	distal
1608	chr20	43914801	43915660	860	263	11.1768	Promoter	0	ENSG00000124191	TOX2	promoter
1609	chr20	43936151	43937420	1270	1099	48.1107	Intron (ENST00000341197.9/84969, intron 1 of 8)	-8285	ENSG00000124191	TOX2	distal
1610	chr20	43937791	43938590	800	56	3.29832	Intron (ENST00000341197.9/84969, intron 1 of 8)	-7115	ENSG00000124191	TOX2	distal
1611	chr20	43939521	43940220	700	163	6.82129	Intron (ENST00000341197.9/84969, intron 1 of 8)	-5485	ENSG00000124191	TOX2	distal
1612	chr20	43955061	43955540	480	150	8.61726	5' UTR	9356	ENSG00000124191	TOX2	distal
1613	chr20	44690931	44692380	1450	798	29.2521	Intron (ENST00000415889.2/79015, intron 2 of 5)	3716	ENSG00000283440	LINC01260	distal
1614	chr20	44692791	44693750	960	594	21.2025	Intron (ENST00000415889.2/79015, intron 2 of 5)	2346	ENSG00000283440	LINC01260	distal
1615	chr20	44702751	44703610	860	748	33.2816	Intron (ENST00000427598.5/106144538, intron 2 of 2)	-6655	ENSG00000283440	LINC01260	distal
1616	chr20	44720491	44721620	1130	197	8.44603	Promoter	504	ENSG00000064205	CCN5	promoter
1617	chr20	44728821	44729490	670	267	9.74497	Intron (ENST00000427598.5/106144538, intron 1 of 2)	5164	ENSG00000064205	CCN5	distal
1618	chr20	44730511	44730990	480	67	4.0282	Intron (ENST00000427598.5/106144538, intron 1 of 2)	6854	ENSG00000064205	CCN5	distal
1619	chr20	44734831	44735290	460	178	9.47911	Intron (ENST00000427598.5/106144538, intron 1 of 2)	3606	NA	KCNK15-AS1	distal
1620	chr20	45322801	45324360	1560	869	25.5705	Downstream (<1kb)	6876	ENSG00000124232	RBPJL	distal
1621	chr20	45337411	45338770	1360	249	8.49139	Intron (ENST00000372733.3/6385, intron 1 of 4)	9654	ENSG00000124145	SDC4	distal
1622	chr20	45342181	45342740	560	109	5.90779	Intron (ENST00000372733.3/6385, intron 1 of 4)	5684	ENSG00000124145	SDC4	distal
1623	chr20	45347981	45348480	500	73	4.17072	Promoter	0	ENSG00000124145	SDC4	promoter
1624	chr20	45357811	45359400	1590	967	21.8267	Distal Intergenic	-2537	ENSG00000204070	SYS1	distal
1625	chr20	45363051	45363700	650	86	3.91299	Promoter	0	ENSG00000254806	SYS1-DBNDD2	promoter
1626	chr20	45368691	45369090	400	189	9.51014	3' UTR	3472	ENSG00000204070	SYS1	distal
1627	chr20	45372561	45374300	1740	1279	48.281	3' UTR	4025	ENSG00000124251	TP53TG5	distal
1628	chr20	45406571	45406970	400	118	6.22623	Promoter	0	ENSG00000244274	DBNDD2	promoter
1629	chr20	45419321	45420150	830	150	7.06544	Promoter	0	ENSG00000124155	PIGT	promoter
1630	chr20	45433161	45433920	760	434	18.7141	Intron (ENST00000640666.1/51604, intron 13 of 15)	5734	NA	LOC105372631	distal
1631	chr20	45456501	45457020	520	186	7.93486	3' UTR	-12733	ENSG00000101443	WFDC2	distal
1632	chr20	45890311	45891610	1300	174	9.0161	Promoter	0	ENSG00000124257	NEURL2	promoter
1633	chr20	45911541	45912290	750	62	2.65135	Promoter	0	ENSG00000100979	PLTP	promoter
1634	chr20	45934831	45935390	560	85	4.85651	Promoter	98	ENSG00000100982	PCIF1	promoter
1635	chr20	45946231	45946870	640	415	17.329	Exon (ENST00000372409.8/63935, exon 14 of 17)	1224	ENSG00000100982	PCIF1	distal
1636	chr20	45971671	45972360	690	137	7.06932	Promoter	0	ENSG00000198026	ZNF335	promoter
1637	chr20	49712761	49713270	510	109	5.61289	Promoter	608	ENSG00000158470	B4GALT5	promoter
1638	chr20	49724471	49725280	810	490	20.8477	Distal Intergenic	-10593	ENSG00000158470	B4GALT5	distal
1639	chr20	49763751	49764280	530	218	10.076	Distal Intergenic	-48433	ENSG00000197818	SLC9A8	distal
1640	chr20	49771761	49772200	440	58	3.57669	Distal Intergenic	-40513	ENSG00000197818	SLC9A8	distal
1641	chr20	49775071	49775720	650	172	7.24888	Distal Intergenic	-36993	ENSG00000197818	SLC9A8	distal
1642	chr20	49775991	49777010	1020	1440	56.7834	Distal Intergenic	-35703	ENSG00000197818	SLC9A8	distal
1643	chr20	49812411	49813160	750	168	7.88226	Promoter	0	ENSG00000197818	SLC9A8	promoter
1644	chr20	49851251	49851850	600	299	15.6223	Intron (ENST00000417961.5/23315, intron 7 of 15)	-34521	ENSG00000197818	SLC9A8	distal
1645	chr20	49851981	49852400	420	113	8.19711	Intron (ENST00000417961.5/23315, intron 7 of 15)	-33971	ENSG00000197818	SLC9A8	distal
1646	chr20	50267091	50267760	670	297	13.6811	Promoter	0	ENSG00000224397	PELATON	promoter
1647	chr20	50292451	50293290	840	317	13.4668	Promoter	0	ENSG00000203999	LINC01270	promoter
1648	chr20	50304071	50306710	2640	1787	52.5734	Intron (ENST00000669676.1/284751, intron 2 of 2)	-2187	ENSG00000203999	LINC01270	distal
1649	chr20	50308411	50309330	920	578	23.3035	Promoter	0	ENSG00000203999	LINC01270	promoter
1650	chr20	50730741	50731670	930	875	35.3805	Promoter	0	ENSG00000124171	PARD6B	promoter
1651	chr20	50762591	50763250	660	282	13.6862	Distal Intergenic	30926	ENSG00000124171	PARD6B	distal
1652	chr20	50794691	50795290	600	282	12.4692	Promoter	0	ENSG00000124243	BCAS4	promoter
1653	chr20	62121141	62122530	1390	952	27.2121	Promoter	0	ENSG00000149657	LSM14B	promoter
1654	chr20	62141371	62142870	1500	307	12.0986	Promoter	0	ENSG00000101182	PSMA7	promoter
1655	chr20	62143081	62144820	1740	475	14.2479	Promoter	0	ENSG00000184402	SS18L1	promoter
1656	chr20	62352581	62353140	560	84	4.74359	Promoter	0	ENSG00000228812	LAMA5-AS1	promoter
1657	chr20	62355861	62357150	1290	134	5.29456	Exon (ENST00000456721.2/101928158, exon 2 of 2)	2848	ENSG00000228812	LAMA5-AS1	distal
1658	chr20	62358191	62358760	570	109	6.50237	Intron (ENST00000252999.7/3911, intron 2 of 79)	5178	ENSG00000228812	LAMA5-AS1	distal
1659	chr20	62363261	62363720	460	76	3.97147	Intron (ENST00000252999.7/3911, intron 1 of 79)	3550	ENSG00000130702	LAMA5	distal
1660	chr20	62364171	62365770	1600	1073	32.8995	Intron (ENST00000252999.7/3911, intron 1 of 79)	1500	ENSG00000130702	LAMA5	distal
1661	chr20	62366571	62367020	450	41	2.67149	Promoter	250	ENSG00000130702	LAMA5	promoter
1662	chr20	62367161	62367670	510	106	4.61091	Promoter	0	ENSG00000130702	LAMA5	promoter
1663	chr20	62368921	62369450	530	118	7.09779	Distal Intergenic	-1609	ENSG00000130702	LAMA5	distal
1664	chr20	62369961	62370810	850	80	3.92979	Distal Intergenic	-2649	ENSG00000130702	LAMA5	distal
1665	chr20	63216061	63216860	800	292	11.9544	Promoter	0	ENSG00000149658	YTHDF1	promoter
1666	chr20	63224571	63225020	450	77	4.51512	Distal Intergenic	-8432	ENSG00000149658	YTHDF1	distal
1667	chr20	63231911	63232810	900	126	6.74059	Distal Intergenic	-3073	ENSG00000101197	BIRC7	distal
1668	chr20	63235391	63236750	1360	3472	110.975	Promoter	0	ENSG00000101197	BIRC7	promoter
1669	chr20	63238261	63239070	810	814	33.2981	Promoter	0	ENSG00000266463	MIR3196	promoter
1670	chr20	63246491	63247790	1300	108	4.17332	Promoter	0	ENSG00000101198	NKAIN4	promoter
1671	chr20	63250601	63251270	670	58	2.98459	Intron (ENST00000370313.5/128414, intron 1 of 5)	-1335	ENSG00000101198	NKAIN4	distal
1672	chr20	63848571	63849100	530	121	6.88567	Distal Intergenic	-12398	ENSG00000183260	ABHD16B	distal
1673	chr20	63864181	63864610	430	92	4.54712	Promoter	-618	ENSG00000101150	TPD52L2	promoter
1674	chr20	63894801	63895270	470	98	5.13533	Promoter	0	ENSG00000101152	DNAJC5	promoter
1675	chr20	63909661	63910100	440	168	9.55195	Intron (ENST00000360864.9/80331, intron 1 of 4)	-9349	ENSG00000283206	MIR941-1	distal
1676	chr20	63911141	63911570	430	73	4.3296	Intron (ENST00000360864.9/80331, intron 1 of 4)	-7879	ENSG00000283206	MIR941-1	distal
1677	chr20	63948641	63950580	1940	1155	49.8813	Promoter	546	ENSG00000198276	UCKL1	promoter
1678	chr20	63955381	63956270	890	92	4.5091	Promoter	71	ENSG00000198276	UCKL1	promoter
1679	chr20	63956411	63956850	440	73	4.06918	Promoter	0	ENSG00000198276	UCKL1	promoter
1680	chr20	63973691	63974110	420	110	5.88189	Downstream (<1kb)	-3761	ENSG00000196700	ZNF512B	distal
1681	chr21	6368881	6371820	2940	479	21.059	Distal Intergenic	78812	ENSG00000274276	CBSL	distal
1682	chr21	8208681	8209110	430	130	6.99258	Promoter	0	NA	RNA45SN2	promoter
1683	chr21	8213031	8213440	410	342	25.5783	Promoter	459	ENSG00000276700	RNA5-8SN4	promoter
1684	chr21	8216581	8217280	700	532	29.5845	Intron (ENST00000623664.1/100507412, intron 2 of 6)	4009	ENSG00000276700	RNA5-8SN4	distal
1685	chr21	8396581	8397000	420	85	5.48673	Promoter	974	ENSG00000276700	RNA5-8SN4	promoter
1686	chr21	8400121	8400710	590	308	16.1831	Intron (ENST00000623860.3/100507412, intron 2 of 6)	4514	ENSG00000276700	RNA5-8SN4	distal
1687	chr21	8401591	8402150	560	115	6.04546	Intron (ENST00000623860.3/100507412, intron 2 of 6)	5984	ENSG00000276700	RNA5-8SN4	distal
1688	chr21	8402271	8402670	400	114	8.25222	Intron (ENST00000623860.3/100507412, intron 2 of 6)	6664	ENSG00000276700	RNA5-8SN4	distal
1689	chr21	8433881	8434490	610	557	27.4082	Intron (ENST00000651813.1/100507412, intron 2 of 6)	1351	ENSG00000275950	MIR6724-1	distal
1690	chr21	8434641	8436380	1740	766	25.6641	Intron (ENST00000651813.1/100507412, intron 2 of 6)	2111	ENSG00000275950	MIR6724-1	distal
1691	chr21	8438521	8439040	520	137	7.86194	Promoter	-783	ENSG00000276700	RNA5-8SN4	promoter
1692	chr21	8440291	8440780	490	239	10.4451	Promoter	468	ENSG00000276700	RNA5-8SN4	promoter
1693	chr21	8441981	8442670	690	712	34.0418	Intron (ENST00000651813.1/100507412, intron 2 of 6)	2158	ENSG00000276700	RNA5-8SN4	distal
1694	chr21	8443021	8443630	610	547	27.9192	Intron (ENST00000651813.1/100507412, intron 2 of 6)	3198	ENSG00000276700	RNA5-8SN4	distal
1695	chr21	37250971	37251380	410	95	5.91619	Intron (ENST00000399000.7/10311, intron 1 of 9)	15921	ENSG00000157538	VPS26C	distal
1696	chr21	37267041	37268440	1400	1229	62.5753	Promoter	0	ENSG00000157538	VPS26C	promoter
1697	chr21	43719041	43719650	610	178	9.54932	Promoter	0	ENSG00000160209	PDXK	promoter
1698	chr21	43725661	43726540	880	92	4.62993	Intron (ENST00000398081.5/8566, intron 1 of 2)	-2190	ENSG00000160209	PDXK	distal
1699	chr21	43727541	43728960	1420	406	14.8081	Promoter	0	ENSG00000160209	PDXK	promoter
1700	chr21	43757791	43758490	700	65	3.04927	3' UTR	4208	ENSG00000160209	PDXK	distal
1701	chr21	43776231	43776870	640	134	6.47586	Promoter	0	ENSG00000160213	CSTB	promoter
1702	chr21	43788781	43790150	1370	797	26.9886	Promoter	0	ENSG00000160214	RRP1	promoter
1703	chr21	43807541	43808170	630	172	9.45725	Intron (ENST00000437258.5/284837, intron 1 of 1)	2161	ENSG00000215458	AATBC	distal
1704	chr21	43809981	43811460	1480	1134	47.7791	Promoter	0	ENSG00000215458	AATBC	promoter
1705	chr21	43811941	43812780	840	509	21.441	Promoter	0	ENSG00000215458	AATBC	promoter
1706	chr21	43902441	43903000	560	65	3.84191	Promoter	-891	ENSG00000160216	AGPAT3	promoter
1707	chr21	43903391	43904290	900	535	29.2805	Promoter	0	ENSG00000160216	AGPAT3	promoter
1708	chr21	43922751	43924240	1490	966	41.7255	Promoter	-768	ENSG00000160216	AGPAT3	promoter
1709	chr21	43924951	43925580	630	79	4.51658	Promoter	0	ENSG00000160216	AGPAT3	promoter
1710	chr21	43938721	43939330	610	110	6.24919	Intron (ENST00000291572.13/56894, intron 2 of 9)	-7600	ENSG00000160216	AGPAT3	distal
1711	chr21	44817341	44818270	930	100	5.33076	Promoter	0	ENSG00000184900	SUMO3	promoter
1712	chr21	44836541	44837530	990	996	34.8902	Distal Intergenic	-17762	ENSG00000184900	SUMO3	distal
1713	chr21	44837721	44838550	830	74	3.85998	Distal Intergenic	-18942	ENSG00000184900	SUMO3	distal
1714	chr21	44869811	44871220	1410	269	14.0524	Intron (ENST00000397887.7/754, intron 1 of 3)	1812	ENSG00000183255	PTTG1IP	distal
1715	chr21	44873391	44874210	820	93	4.14639	Promoter	0	ENSG00000183255	PTTG1IP	promoter
1716	chr21	46184501	46185220	720	312	14.225	Promoter	-25	ENSG00000160284	SPATC1L	promoter
1717	chr21	46188931	46190150	1220	599	16.5561	3' UTR	3220	ENSG00000160285	LSS	distal
1718	chr21	46191061	46191690	630	226	10.587	3' UTR	1680	ENSG00000160285	LSS	distal
1719	chr21	46226141	46226570	430	180	10.208	Intron (ENST00000356396.8/4047, intron 3 of 22)	2192	ENSG00000160285	LSS	distal
1720	chr21	46228131	46229440	1310	1004	29.1772	Promoter	0	ENSG00000215424	MCM3AP-AS1	promoter
1721	chr22	17910651	17911440	790	608	27.9104	Intron (ENST00000441493.7/57553, intron 1 of 31)	-3777	ENSG00000243156	MICAL3	distal
1722	chr22	17950521	17951380	860	218	9.31342	Intron (ENST00000441493.7/57553, intron 1 of 31)	29581	ENSG00000207780	MIR648	distal
1723	chr22	17972771	17973470	700	125	5.21504	Intron (ENST00000441493.7/57553, intron 1 of 31)	7491	ENSG00000207780	MIR648	distal
1724	chr22	18001151	18001720	570	98	5.27274	Promoter	0	ENSG00000243156	MICAL3	promoter
1725	chr22	18023351	18024730	1380	433	16.3688	Promoter	0	ENSG00000243156	MICAL3	promoter
1726	chr22	18048321	18048790	470	82	4.78794	Distal Intergenic	18936	ENSG00000235295	LINC01634	distal
1727	chr22	18056711	18058210	1500	459	12.9111	Distal Intergenic	-19710	ENSG00000215193	PEX26	distal
1728	chr22	18905701	18907090	1390	406	10.8192	Promoter	0	ENSG00000278817	LOC102724770	promoter
1729	chr22	18910001	18911190	1190	98	5.8102	5' UTR	1338	ENSG00000278817	LOC102724770	distal
1730	chr22	18918021	18918460	440	66	3.93886	Exon (ENST00000610940.4/102724788, exon 12 of 15)	3079	ENSG00000100033	PRODH	distal
1731	chr22	18919981	18921330	1350	454	14.6796	Promoter	209	ENSG00000100033	PRODH	promoter
1732	chr22	18926811	18928610	1800	1559	51.9705	Intron (ENST00000638240.1/102724770, intron 4 of 5)	2500	ENSG00000100033	PRODH	distal
1733	chr22	18928951	18930190	1240	1335	40.2378	Promoter	920	ENSG00000100033	PRODH	promoter
1734	chr22	18930311	18930900	590	58	3.30703	Promoter	210	ENSG00000100033	PRODH	promoter
1735	chr22	18934551	18935330	780	107	5.51578	Promoter	0	ENSG00000100033	PRODH	promoter
1736	chr22	18935821	18936350	530	117	7.07081	Promoter	0	ENSG00000100033	PRODH	promoter
1737	chr22	18966681	18969790	3110	5256	82.5238	Promoter	-724	ENSG00000273032	DGCR5	promoter
1738	chr22	18969951	18970750	800	304	12.8921	Promoter	0	ENSG00000273032	DGCR5	promoter
1739	chr22	18971351	18972220	870	159	8.82882	Promoter	768	ENSG00000273032	DGCR5	promoter
1740	chr22	18974441	18975490	1050	317	12.7465	Intron (ENST00000438934.5/26220, intron 1 of 4)	3858	ENSG00000273032	DGCR5	distal
1741	chr22	20266301	20267660	1360	322	11.812	Promoter	29	ENSG00000040608	RTN4R	promoter
1742	chr22	20270451	20272400	1950	2144	67.7754	Promoter	0	ENSG00000040608	RTN4R	promoter
1743	chr22	20495511	20497150	1640	262	12.0058	Promoter	0	ENSG00000099917	MED15	promoter
1744	chr22	20507181	20507710	530	125	6.39349	Promoter	0	ENSG00000099917	MED15	promoter
1745	chr22	20514681	20515490	810	437	19.7125	Intron (ENST00000445987.5/51586, intron 2 of 5)	6624	ENSG00000099917	MED15	distal
1746	chr22	20523241	20524010	770	454	21.2642	Promoter	0	ENSG00000099917	MED15	promoter
1747	chr22	20526731	20527230	500	155	8.01445	Intron (ENST00000445987.5/51586, intron 2 of 5)	2444	ENSG00000099917	MED15	distal
1748	chr22	20531151	20532240	1090	176	9.02288	Intron (ENST00000445987.5/51586, intron 2 of 5)	6864	ENSG00000099917	MED15	distal
1749	chr22	20545881	20546300	420	74	4.11062	Intron (ENST00000445987.5/51586, intron 3 of 5)	-4687	ENSG00000099917	MED15	distal
1750	chr22	20549401	20550160	760	452	20.8702	Promoter	-827	ENSG00000099917	MED15	promoter
1751	chr22	20551311	20554200	2890	1219	25.1986	Promoter	0	ENSG00000099917	MED15	promoter
1752	chr22	20568861	20569850	990	904	46.2051	Intron (ENST00000433831.5/51586, intron 8 of 16)	2396	ENSG00000099917	MED15	distal
1753	chr22	24696401	24698300	1900	1324	52.7967	Distal Intergenic	-44744	NA	POM121L10P	distal
1754	chr22	24703021	24703710	690	504	22.4875	Exon (ENST00000456260.1/ENST00000456260.1, exon 1 of 1)	-51364	NA	POM121L10P	distal
1755	chr22	30204621	30206200	1580	246	13.1237	Intron (ENST00000432360.2/ENST00000432360.2, intron 1 of 2)	-32994	ENSG00000232530	LIF-AS1	distal
1756	chr22	30206821	30207410	590	175	9.31848	Exon (ENST00000432360.2/ENST00000432360.2, exon 1 of 3)	-31784	ENSG00000232530	LIF-AS1	distal
1757	chr22	30212291	30213270	980	1212	43.2813	Distal Intergenic	-25924	ENSG00000232530	LIF-AS1	distal
1758	chr22	30234791	30235190	400	109	6.11927	Distal Intergenic	-4004	ENSG00000232530	LIF-AS1	distal
1759	chr22	30246351	30246790	440	91	3.8408	Promoter	0	ENSG00000128342	LIF	promoter
1760	chr22	30252981	30253660	680	379	16.7448	Distal Intergenic	-6222	ENSG00000128342	LIF	distal
1761	chr22	35298981	35300360	1380	755	19.9697	Promoter	0	ENSG00000100284	TOM1	promoter
1762	chr22	35301471	35301940	470	109	4.46242	Intron (ENST00000608749.5/10043, intron 1 of 4)	1577	ENSG00000100284	TOM1	distal
1763	chr22	35312251	35314820	2570	609	23.6554	Intron (ENST00000608749.5/10043, intron 1 of 4)	1189	ENSG00000100284	TOM1	distal
1764	chr22	35315111	35316540	1430	1618	54.5111	Intron (ENST00000608749.5/10043, intron 1 of 4)	4049	ENSG00000100284	TOM1	distal
1765	chr22	35330111	35330850	740	260	13.141	3' UTR	-4790	ENSG00000266320	MIR3909	distal
1766	chr22	35350751	35351570	820	340	15.9982	Distal Intergenic	6565	ENSG00000100284	TOM1	distal
1767	chr22	35366261	35366910	650	235	12.3103	Distal Intergenic	-13451	ENSG00000100292	HMOX1	distal
1768	chr22	35371301	35372580	1280	926	25.7129	Exon (ENST00000632196.1/ENST00000632196.1, exon 1 of 1)	-7781	ENSG00000100292	HMOX1	distal
1769	chr22	35376851	35377370	520	281	14.2359	Exon (ENST00000631502.1/ENST00000631502.1, exon 1 of 1)	-2991	ENSG00000100292	HMOX1	distal
1770	chr22	35380031	35381500	1470	1315	32.8907	Promoter	0	ENSG00000100292	HMOX1	promoter
1771	chr22	37166491	37167110	620	532	23.9207	Exon (ENST00000419128.1/ENST00000419128.1, exon 1 of 2)	7944	ENSG00000100385	IL2RB	distal
1772	chr22	37176121	37176900	780	177	8.73425	Intron (ENST00000419128.1/ENST00000419128.1, intron 1 of 1)	-1067	ENSG00000100385	IL2RB	distal
1773	chr22	37178861	37179290	430	88	5.27207	Intron (ENST00000419128.1/ENST00000419128.1, intron 1 of 1)	-3807	ENSG00000100385	IL2RB	distal
1774	chr22	37193851	37194300	450	54	3.77968	Intron (ENST00000470655.5/114904, intron 1 of 8)	3448	ENSG00000133466	C1QTNF6	distal
1775	chr22	37197861	37198300	440	64	4.00577	Promoter	1	ENSG00000133466	C1QTNF6	promoter
1776	chr22	37199301	37199710	410	67	4.45487	Promoter	0	ENSG00000133466	C1QTNF6	promoter
1777	chr22	38175971	38177700	1730	1504	39.4894	Intron (ENST00000663895.1/8398, intron 1 of 16)	2704	ENSG00000184381	PLA2G6	distal
1778	chr22	38177821	38178300	480	86	5.23743	Intron (ENST00000663895.1/8398, intron 1 of 16)	2104	ENSG00000184381	PLA2G6	distal
1779	chr22	38180631	38182100	1470	1193	27.9107	Promoter	0	ENSG00000184381	PLA2G6	promoter
1780	chr22	38201441	38201960	520	96	5.2648	Promoter	0	ENSG00000185022	MAFF	promoter
1781	chr22	38202191	38203110	920	143	5.96115	Promoter	0	ENSG00000185022	MAFF	promoter
1782	chr22	38218551	38218950	400	81	4.22081	Downstream (<1kb)	-3773	ENSG00000184381	PLA2G6	distal
1783	chr22	38238961	38240080	1120	163	6.74828	Promoter	0	ENSG00000198792	TMEM184B	promoter
1784	chr22	38240631	38241820	1190	532	17.7743	Intron (ENST00000361906.8/25829, intron 3 of 8)	-1129	ENSG00000198792	TMEM184B	distal
1785	chr22	38348241	38348700	460	92	5.43844	Intron (ENST00000400206.7/102800317, intron 4 of 14)	-3807	ENSG00000283900	TPTEP2-CSNK1E	distal
1786	chr22	38373811	38375310	1500	1251	32.373	Intron (ENST00000400206.7/102800317, intron 3 of 14)	8786	NA	TPTEP2	distal
1787	chr22	38398501	38399220	720	210	8.64638	Promoter	0	ENSG00000283900	TPTEP2-CSNK1E	promoter
1788	chr22	38431361	38432140	780	735	34.5186	Intron (ENST00000303592.3/3761, intron 1 of 1)	23059	ENSG00000168135	KCNJ4	distal
1789	chr22	38452371	38453010	640	91	5.89375	Intron (ENST00000303592.3/3761, intron 1 of 1)	2189	ENSG00000168135	KCNJ4	distal
1790	chr22	38453501	38455410	1910	1372	28.6889	Promoter	0	ENSG00000168135	KCNJ4	promoter
1791	chr22	38455751	38456220	470	188	9.8512	Promoter	-552	ENSG00000168135	KCNJ4	promoter
1792	chr22	38459971	38460600	630	138	8.1354	Distal Intergenic	-4772	ENSG00000168135	KCNJ4	distal
1793	chr22	38461231	38461740	510	84	4.44968	Distal Intergenic	-6032	ENSG00000168135	KCNJ4	distal
1794	chr22	46071351	46071780	430	76	4.62398	Intron (ENST00000381051.6/400931, intron 1 of 4)	-1460	NA	LOC642648	distal
1795	chr22	46079781	46080730	950	229	11.9045	Promoter	0	ENSG00000197182	MIRLET7BHG	promoter
1796	chr22	46084951	46085380	430	69	3.43271	Promoter	-617	ENSG00000197182	MIRLET7BHG	promoter
1797	chr22	46087351	46088520	1170	193	7.60364	Intron (ENST00000381051.6/400931, intron 1 of 4)	1348	ENSG00000197182	MIRLET7BHG	distal
1798	chr22	46089831	46090650	820	211	9.83923	Promoter	-394	ENSG00000266533	MIR3619	promoter
1799	chr22	46105341	46106650	1310	104	3.60084	Exon (ENST00000381051.6/400931, exon 5 of 5)	-6099	ENSG00000283990	MIRLET7A3	distal
1800	chr22	46107011	46108010	1000	223	10.1164	Intron (ENST00000435439.5/400931, intron 4 of 5)	-4739	ENSG00000283990	MIRLET7A3	distal
1801	chr22	46111531	46112140	610	48	2.47435	Promoter	-609	ENSG00000283990	MIRLET7A3	promoter
1802	chr22	46120181	46120810	630	86	4.91764	Distal Intergenic	6495	ENSG00000284520	MIRLET7B	distal
1803	chr22	46122401	46122850	450	156	8.72586	Distal Intergenic	8715	ENSG00000284520	MIRLET7B	distal
1804	chr22	46147491	46147890	400	98	6.08232	Distal Intergenic	-2631	ENSG00000186951	PPARA	distal
1805	chr22	46149661	46151010	1350	492	16.4033	Promoter	0	ENSG00000186951	PPARA	promoter
1806	chr22	46171311	46171860	550	95	4.58804	Promoter	0	ENSG00000186951	PPARA	promoter
1807	chr22	46546771	46548560	1790	840	37.3942	Exon (ENST00000426112.1/ENST00000426112.1, exon 2 of 2)	-9601	ENSG00000075275	CELSR1	distal
1808	chr22	46563481	46564020	540	76	4.14795	Distal Intergenic	-11992	ENSG00000075240	GRAMD4	distal
1809	chr22	46576561	46577430	870	218	10.0786	Promoter	0	ENSG00000075240	GRAMD4	promoter
1810	chr22	46578821	46579320	500	204	12.0807	Intron (ENST00000447351.5/23151, intron 1 of 2)	1692	ENSG00000075240	GRAMD4	distal
1811	chr22	49929511	49929940	430	84	4.87878	Distal Intergenic	6301	ENSG00000184164	CRELD2	distal
1812	chr22	49930431	49931450	1020	150	6.00463	Distal Intergenic	7221	ENSG00000184164	CRELD2	distal
1813	chr22	49933211	49933720	510	163	9.36611	Exon (ENST00000623759.1/ENST00000623759.1, exon 1 of 1)	10001	ENSG00000184164	CRELD2	distal
1814	chr22	49934041	49935420	1380	311	11.8561	Exon (ENST00000623759.1/ENST00000623759.1, exon 1 of 1)	10831	ENSG00000184164	CRELD2	distal
1815	chr22	49935831	49936730	900	252	10.4691	Distal Intergenic	12621	ENSG00000184164	CRELD2	distal
1816	chr22	49954251	49954650	400	52	3.11953	Distal Intergenic	-6118	ENSG00000198355	PIM3	distal
1817	chr22	49960001	49962930	2930	325	10.5024	Promoter	0	ENSG00000276753	MIR6821	promoter
1818	chr22	49966531	49969470	2940	547	10.1664	Distal Intergenic	3665	ENSG00000276753	MIR6821	distal
1819	chr22	49970291	49972000	1710	1769	51.8636	Distal Intergenic	7425	ENSG00000276753	MIR6821	distal
1820	chr3	4977191	4979740	2550	1097	36.1487	Promoter	0	ENSG00000134107	BHLHE40	promoter
1821	chr3	4980031	4980510	480	45	3.58618	Promoter	0	ENSG00000235831	BHLHE40-AS1	promoter
1822	chr3	4981751	4982350	600	163	7.38043	Intron (ENST00000467610.1/8553, intron 3 of 3)	-1337	ENSG00000235831	BHLHE40-AS1	distal
1823	chr3	4982741	4983200	460	70	4.06132	Exon (ENST00000467610.1/8553, exon 4 of 4)	-2327	ENSG00000235831	BHLHE40-AS1	distal
1824	chr3	4983881	4984440	560	75	4.015	3' UTR	-3467	ENSG00000235831	BHLHE40-AS1	distal
1825	chr3	4985631	4987430	1800	721	21.3815	Distal Intergenic	-5217	ENSG00000235831	BHLHE40-AS1	distal
1826	chr3	4988521	4989880	1360	488	17.1218	Distal Intergenic	-8107	ENSG00000235831	BHLHE40-AS1	distal
1827	chr3	4994391	4995250	860	185	8.83675	Distal Intergenic	-13977	ENSG00000235831	BHLHE40-AS1	distal
1828	chr3	5026421	5027130	710	197	8.21622	Distal Intergenic	-46007	ENSG00000235831	BHLHE40-AS1	distal
1829	chr3	12868021	12868560	540	377	21.2211	Intron (ENST00000454887.1/23066, intron 3 of 3)	16651	ENSG00000232746	LINC02022	distal
1830	chr3	12884011	12884770	760	358	18.4478	Promoter	441	ENSG00000232746	LINC02022	promoter
1831	chr3	12886431	12887200	770	420	19.7804	Distal Intergenic	-1220	ENSG00000232746	LINC02022	distal
1832	chr3	12891591	12892490	900	903	32.983	Distal Intergenic	-6380	ENSG00000232746	LINC02022	distal
1833	chr3	12894371	12896380	2010	972	26.9079	Downstream (<1kb)	-9160	ENSG00000232746	LINC02022	distal
1834	chr3	12932161	12933030	870	91	5.07173	Intron (ENST00000613206.2/9922, intron 3 of 13)	34430	ENSG00000144711	IQSEC1	distal
1835	chr3	33096641	33097960	1320	1841	61.2401	Promoter	0	ENSG00000170266	GLB1	promoter
1836	chr3	33113721	33114660	940	741	34.9751	Promoter	0	ENSG00000170275	CRTAP	promoter
1837	chr3	33115001	33115520	520	134	6.82251	Promoter	0	ENSG00000170275	CRTAP	promoter
1838	chr3	126895561	126896120	560	330	18.3098	Intron (ENST00000503119.5/84303, intron 6 of 7)	-39004	ENSG00000159685	CHCHD6	distal
1839	chr3	126924491	126924980	490	186	10.3998	Intron (ENST00000503119.5/84303, intron 7 of 7)	-10144	ENSG00000159685	CHCHD6	distal
1840	chr3	126926921	126927530	610	543	25.6141	Intron (ENST00000503119.5/84303, intron 7 of 7)	-7594	ENSG00000159685	CHCHD6	distal
1841	chr3	126956751	126957320	570	358	16.9738	Promoter	0	ENSG00000159685	CHCHD6	promoter
1842	chr3	126960281	126962310	2030	252	11.191	3' UTR	3271	ENSG00000159685	CHCHD6	distal
1843	chr3	126971621	126972720	1100	927	31.9925	Distal Intergenic	14611	ENSG00000159685	CHCHD6	distal
1844	chr3	126982471	126983100	630	411	24.1395	Distal Intergenic	-5494	ENSG00000114554	PLXNA1	distal
1845	chr3	126983251	126983710	460	151	8.58775	Distal Intergenic	-4884	ENSG00000114554	PLXNA1	distal
1846	chr3	126999251	127000970	1720	359	12.4746	Intron (ENST00000393409.2/5361, intron 2 of 30)	10657	ENSG00000114554	PLXNA1	distal
1847	chr3	127001981	127002430	450	98	6.3957	Intron (ENST00000393409.2/5361, intron 2 of 30)	13387	ENSG00000114554	PLXNA1	distal
1848	chr3	194572091	194573340	1250	1365	34.9141	Distal Intergenic	-10671	NA	TMEM44-AS1	distal
1849	chr3	194574901	194575990	1090	443	20.9349	Distal Intergenic	-8021	NA	TMEM44-AS1	distal
1850	chr3	194577941	194578480	540	65	3.2441	Distal Intergenic	-5531	NA	TMEM44-AS1	distal
1851	chr3	194598861	194599320	460	104	6.02159	Intron (ENST00000392432.6/93109, intron 10 of 10)	-8915	ENSG00000145014	TMEM44	distal
1852	chr3	194633341	194633830	490	162	10.181	Promoter	0	ENSG00000145014	TMEM44	promoter
1853	chr4	3483261	3485140	1880	1619	77.9993	Promoter	0	ENSG00000175920	DOK7	promoter
1854	chr4	6749341	6749780	440	109	5.55258	Distal Intergenic	-31595	ENSG00000170871	KIAA0232	distal
1855	chr4	6767701	6768300	600	204	10.3693	Distal Intergenic	-13075	ENSG00000170871	KIAA0232	distal
1856	chr4	6768441	6768980	540	117	6.8903	Distal Intergenic	-12395	ENSG00000170871	KIAA0232	distal
1857	chr4	6770671	6771780	1110	812	25.8123	Distal Intergenic	-9595	ENSG00000170871	KIAA0232	distal
1858	chr4	6783471	6783940	470	142	7.46845	Promoter	739	ENSG00000170871	KIAA0232	promoter
1859	chr4	6807691	6808260	570	117	5.04778	Intron (ENST00000503278.1/9778, intron 1 of 1)	24959	ENSG00000170871	KIAA0232	distal
1860	chr4	6839951	6840880	930	402	19.2022	Intron (ENST00000307659.6/9778, intron 3 of 9)	-14919	ENSG00000170871	KIAA0232	distal
1861	chr4	6875361	6875930	570	341	18.3379	Intron (ENST00000307659.6/9778, intron 8 of 9)	19562	ENSG00000170871	KIAA0232	distal
1862	chr4	6909461	6911010	1550	623	28.5174	Promoter	0	ENSG00000132405	TBC1D14	promoter
1863	chr4	6916641	6917220	580	176	8.59629	Intron (ENST00000444368.1/57533, intron 1 of 1)	6393	ENSG00000132405	TBC1D14	distal
1864	chr4	8168851	8169770	920	109	4.43398	Distal Intergenic	-10019	ENSG00000163995	ABLIM2	distal
1865	chr4	8181931	8182370	440	118	6.51926	Promoter	0	ENSG00000125089	SH3TC1	promoter
1866	chr4	8187861	8190090	2230	1777	52.9289	Intron (ENST00000510763.5/54436, intron 1 of 3)	5786	ENSG00000125089	SH3TC1	distal
1867	chr4	8190811	8191940	1130	1787	67.7514	Intron (ENST00000510763.5/54436, intron 1 of 3)	-7350	ENSG00000125089	SH3TC1	distal
1868	chr4	8192601	8193140	540	176	10.1058	Intron (ENST00000510763.5/54436, intron 1 of 3)	-6150	ENSG00000125089	SH3TC1	distal
1869	chr4	8198121	8201100	2980	424	13.7804	Promoter	0	ENSG00000125089	SH3TC1	promoter
1870	chr4	8202471	8202900	430	33	2.04331	Promoter	820	ENSG00000125089	SH3TC1	promoter
1871	chr4	8228121	8229210	1090	698	20.9863	Promoter	0	ENSG00000125089	SH3TC1	promoter
1872	chr4	8247351	8247770	420	69	3.94309	Distal Intergenic	16209	ENSG00000125089	SH3TC1	distal
1873	chr4	8592641	8593200	560	177	9.8054	Promoter	0	ENSG00000109625	CPZ	promoter
1874	chr4	8594321	8595100	780	174	10.3361	Intron (ENST00000514302.5/8532, intron 3 of 13)	1487	ENSG00000109625	CPZ	distal
1875	chr4	8595301	8596350	1050	191	9.08616	Intron (ENST00000514302.5/8532, intron 3 of 13)	2467	ENSG00000109625	CPZ	distal
1876	chr4	8598581	8600110	1530	1176	36.5003	5' UTR	-1860	ENSG00000109625	CPZ	distal
1877	chr4	23889821	23890310	490	197	11.4837	Promoter	0	ENSG00000109819	PPARGC1A	promoter
1878	chr4	23903781	23904880	1100	838	36.8687	Promoter	0	ENSG00000109819	PPARGC1A	promoter
1879	chr4	23930511	23931560	1050	1054	40.8048	Distal Intergenic	-26422	ENSG00000109819	PPARGC1A	distal
1880	chr4	23934711	23935430	720	826	35.8101	Distal Intergenic	-30622	ENSG00000109819	PPARGC1A	distal
1881	chr4	23945361	23946270	910	1089	45.0809	Distal Intergenic	-41272	ENSG00000109819	PPARGC1A	distal
1882	chr4	74932671	74933770	1100	461	17.2165	Promoter	0	ENSG00000169116	PARM1	promoter
1883	chr4	74934001	74934720	720	75	3.754	Promoter	885	ENSG00000169116	PARM1	promoter
1884	chr4	74944281	74944830	550	454	21.8661	Intron (ENST00000513238.5/25849, intron 1 of 2)	11165	ENSG00000169116	PARM1	distal
1885	chr4	74969431	74970740	1310	1194	60.8288	Promoter	0	ENSG00000249717	PARM1-AS1	promoter
1886	chr4	75004891	75005690	800	358	16.6213	Intron (ENST00000513238.5/25849, intron 1 of 2)	-34529	ENSG00000249717	PARM1-AS1	distal
1887	chr4	89110811	89112520	1710	1275	31.5263	Promoter	0	ENSG00000138640	FAM13A	promoter
1888	chr4	89134791	89135390	600	556	26.7768	Distal Intergenic	21974	ENSG00000180346	TIGD2	distal
1889	chr4	89162391	89163030	640	646	32.1617	Distal Intergenic	49574	ENSG00000180346	TIGD2	distal
1890	chr4	158768701	158769370	670	292	15.5139	Promoter	0	ENSG00000052795	FNIP2	promoter
1891	chr4	158805481	158806160	680	723	34.786	Promoter	0	ENSG00000052795	FNIP2	promoter
1892	chr4	158810001	158811350	1350	375	14.4359	Intron (ENST00000264433.11/57600, intron 1 of 16)	3907	ENSG00000052795	FNIP2	distal
1893	chr5	399751	400250	500	311	15.2246	Intron (ENST00000505113.5/57491, intron 4 of 10)	-20670	ENSG00000286169	AHRR	distal
1894	chr5	418301	419470	1170	3839	123.701	Exon (ENST00000509301.1/ENST00000509301.1, exon 1 of 1)	-1450	ENSG00000286169	AHRR	distal
1895	chr5	432851	434020	1170	1911	78.5017	Promoter	826	ENSG00000286169	AHRR	promoter
1896	chr5	436841	437930	1090	891	33.9512	3' UTR	4816	ENSG00000286169	AHRR	distal
1897	chr5	442891	443600	710	70	3.34769	Promoter	0	ENSG00000180104	EXOC3	promoter
1898	chr5	458421	459700	1280	1665	48.3763	Exon (ENST00000512944.6/11336, exon 7 of 13)	1415	ENSG00000180104	EXOC3	distal
1899	chr5	472671	473550	880	658	24.6509	Promoter	0	NA	SLC9A3-AS1	promoter
1900	chr5	14428801	14429360	560	41	2.54625	Intron (ENST00000344204.9/7204, intron 34 of 56)	8987	ENSG00000038382	TRIO	distal
1901	chr5	14440611	14441470	860	221	10.7007	Promoter	0	ENSG00000038382	TRIO	promoter
1902	chr5	14448191	14448730	540	234	12.3407	Intron (ENST00000344204.9/7204, intron 34 of 56)	7148	ENSG00000038382	TRIO	distal
1903	chr5	14449221	14449770	550	245	14.3665	Intron (ENST00000344204.9/7204, intron 34 of 56)	8178	ENSG00000038382	TRIO	distal
1904	chr5	95619681	95621860	2180	2233	58.7708	Promoter	0	ENSG00000178015	GPR150	promoter
1905	chr5	95631971	95632770	800	444	20.5526	Distal Intergenic	11884	ENSG00000178015	GPR150	distal
1906	chr5	95646441	95647660	1220	285	12.0182	Promoter	0	ENSG00000175449	RFESD	promoter
1907	chr5	95669301	95669890	590	63	4.06576	Intron (ENST00000508206.1/ENST00000508206.1, intron 2 of 3)	13101	ENSG00000145757	SPATA9	distal
1908	chr5	96662811	96663280	470	80	4.89592	Promoter	0	ENSG00000153113	CAST	promoter
1909	chr5	96692391	96692820	430	82	4.73357	Intron (ENST00000505143.5/831, intron 2 of 11)	-2965	ENSG00000153113	CAST	distal
1910	chr5	96700901	96702000	1100	401	13.9582	Promoter	-789	ENSG00000153113	CAST	promoter
1911	chr5	96702371	96703250	880	1536	57.5053	Promoter	0	ENSG00000153113	CAST	promoter
1912	chr5	96718561	96719120	560	330	16.1764	Intron (ENST00000505143.5/831, intron 3 of 11)	-9189	ENSG00000153113	CAST	distal
1913	chr5	96721351	96722030	680	115	5.00594	Intron (ENST00000505143.5/831, intron 3 of 11)	-6279	ENSG00000153113	CAST	distal
1914	chr5	138952661	138954070	1410	596	20.5153	Promoter	0	ENSG00000120725	SIL1	promoter
1915	chr5	138955101	138955720	620	159	7.38347	Intron (ENST00000394817.7/64374, intron 7 of 9)	-1668	ENSG00000120725	SIL1	distal
1916	chr5	138975021	138975580	560	282	15.0085	Intron (ENST00000394817.7/64374, intron 7 of 9)	-21588	ENSG00000120725	SIL1	distal
1917	chr5	139637341	139638440	1100	107	4.23214	Distal Intergenic	-8859	ENSG00000171604	CXXC5	distal
1918	chr5	139648171	139648590	420	62	4.1674	Promoter	0	ENSG00000171604	CXXC5	promoter
1919	chr5	139650771	139651550	780	314	16.785	Promoter	0	ENSG00000171604	CXXC5	promoter
1920	chr5	139651851	139652700	850	313	16.098	Promoter	862	ENSG00000171604	CXXC5	promoter
1921	chr5	139655841	139656330	490	73	3.85654	Intron (ENST00000502295.1/51523, intron 1 of 1)	-3225	ENSG00000171604	CXXC5	distal
1922	chr5	139661041	139661640	600	227	12.9082	Intron (ENST00000502295.1/51523, intron 1 of 1)	1486	ENSG00000171604	CXXC5	distal
1923	chr5	139696911	139697560	650	150	6.83538	Intron (ENST00000515296.1/ENST00000515296.1, intron 2 of 5)	15953	ENSG00000171604	CXXC5	distal
1924	chr5	139698731	139699160	430	83	4.60935	Intron (ENST00000515296.1/ENST00000515296.1, intron 2 of 5)	17773	ENSG00000171604	CXXC5	distal
1925	chr5	139708541	139711800	3260	873	25.5122	Intron (ENST00000515296.1/ENST00000515296.1, intron 2 of 5)	27583	ENSG00000171604	CXXC5	distal
1926	chr5	139724781	139725560	780	579	23.1871	Intron (ENST00000515296.1/ENST00000515296.1, intron 3 of 5)	20692	NA	PSD2-AS1	distal
1927	chr5	139745141	139745850	710	95	4.42642	Promoter	402	NA	PSD2-AS1	promoter
1928	chr5	140547441	140548550	1110	566	32.7581	Promoter	0	ENSG00000243056	EIF4EBP3	promoter
1929	chr5	140549021	140549580	560	88	4.63335	3' UTR	1359	ENSG00000243056	EIF4EBP3	distal
1930	chr5	140563801	140565080	1280	1017	30.506	Promoter	0	ENSG00000113108	APBB3	promoter
1931	chr5	140602461	140603230	770	159	7.30615	Distal Intergenic	-10338	ENSG00000113108	APBB3	distal
1932	chr5	140632931	140633380	450	54	3.18721	Promoter	0	ENSG00000170458	CD14	promoter
1933	chr5	140639251	140639970	720	122	5.22996	Promoter	0	ENSG00000113119	TMCO6	promoter
1934	chr5	149730091	149730640	550	72	3.75747	Promoter	0	ENSG00000155846	PPARGC1B	promoter
1935	chr5	149730751	149733000	2250	502	17.432	Promoter	0	ENSG00000199047	MIR378A	promoter
1936	chr5	157449451	157449970	520	264	15.0099	Intron (ENST00000519499.2/408263, intron 1 of 5)	-10049	ENSG00000172548	NIPAL4	distal
1937	chr5	157459861	157460500	640	244	11.8186	Promoter	0	ENSG00000172548	NIPAL4	promoter
1938	chr5	157463641	157464560	920	820	31.986	Intron (ENST00000435489.6/348938, intron 2 of 4)	3312	ENSG00000172548	NIPAL4	distal
1939	chr5	157484691	157485320	630	430	18.5405	Intron (ENST00000517951.5/8728, intron 21 of 22)	17502	ENSG00000135074	ADAM19	distal
1940	chr5	157506891	157507890	1000	160	7.14211	3' UTR	-4069	ENSG00000135074	ADAM19	distal
1941	chr5	157511551	157512280	730	252	10.2976	Intron (ENST00000517951.5/8728, intron 8 of 22)	-8729	ENSG00000135074	ADAM19	distal
1942	chr5	157516551	157517470	920	206	7.27293	Intron (ENST00000517951.5/8728, intron 7 of 22)	-13729	ENSG00000135074	ADAM19	distal
1943	chr5	157533011	157533670	660	265	12.5103	Intron (ENST00000517951.5/8728, intron 4 of 22)	-30189	ENSG00000135074	ADAM19	distal
1944	chr5	177509561	177510430	870	402	14.2876	Promoter	0	ENSG00000146094	DOK3	promoter
1945	chr5	177537361	177538000	640	121	5.88289	Promoter	19	ENSG00000146067	FAM193B	promoter
1946	chr5	177544981	177546050	1070	159	8.23739	Intron (ENST00000514747.6/54540, intron 1 of 8)	-5630	ENSG00000146067	FAM193B	distal
1947	chr5	179265531	179266030	500	106	6.46813	Intron (ENST00000251582.12/9509, intron 3 of 21)	79400	ENSG00000087116	ADAMTS2	distal
1948	chr5	179275681	179276720	1040	834	38.7596	Intron (ENST00000251582.12/9509, intron 2 of 21)	68710	ENSG00000087116	ADAMTS2	distal
1949	chr5	179284541	179285770	1230	993	42.1866	Intron (ENST00000251582.12/9509, intron 2 of 21)	59660	ENSG00000087116	ADAMTS2	distal
1950	chr5	179307651	179308650	1000	176	10.5579	Intron (ENST00000251582.12/9509, intron 2 of 21)	36780	ENSG00000087116	ADAMTS2	distal
1951	chr5	179319651	179320540	890	92	3.92185	Intron (ENST00000251582.12/9509, intron 2 of 21)	24890	ENSG00000087116	ADAMTS2	distal
1952	chr5	179795981	179796580	600	65	3.84233	Promoter	426	ENSG00000213316	LTC4S	promoter
1953	chr5	179805651	179806800	1150	60	3.67943	Promoter	0	ENSG00000161013	MGAT4B	promoter
1954	chr5	179818781	179819960	1180	524	23.71	Promoter	0	ENSG00000161011	SQSTM1	promoter
1955	chr5	179820751	179821630	880	70	3.53487	Promoter	0	ENSG00000161011	SQSTM1	promoter
1956	chr5	179858461	179859370	910	349	15.4559	Promoter	0	ENSG00000245317	LOC100996419	promoter
1957	chr5	180802521	180803020	500	127	6.562	Promoter	0	ENSG00000131446	MGAT1	promoter
1958	chr5	180806121	180806890	770	356	17.1809	Intron (ENST00000333055.8/4245, intron 2 of 2)	1868	ENSG00000131446	MGAT1	distal
1959	chr5	180809641	180810250	610	210	11.6612	Promoter	0	ENSG00000131446	MGAT1	promoter
1960	chr5	180810371	180810790	420	48	2.94212	Promoter	0	ENSG00000131446	MGAT1	promoter
1961	chr5	180830851	180831500	650	72	4.12933	Promoter	0	ENSG00000245060	LINC00847	promoter
1962	chr6	2958371	2959040	670	112	5.13515	Promoter	-202	ENSG00000124570	SERPINB6	promoter
1963	chr6	2971071	2972210	1140	130	6.55162	Promoter	0	ENSG00000124570	SERPINB6	promoter
1964	chr6	2988331	2989440	1110	103	4.69241	Promoter	0	ENSG00000244041	LINC01011	promoter
1965	chr6	2998271	2999150	880	202	10.2978	Promoter	-726	ENSG00000124588	NQO2	promoter
1966	chr6	3024351	3025350	1000	334	12.2616	Promoter	-579	NA	HTATSF1P2	promoter
1967	chr6	3055651	3056350	700	172	7.19244	Exon (ENST00000433761.2/ENST00000433761.2, exon 1 of 2)	-7641	ENSG00000137275	RIPK1	distal
1968	chr6	3063691	3064170	480	134	7.87774	Promoter	0	ENSG00000137275	RIPK1	promoter
1969	chr6	3068141	3069100	960	180	7.69073	Promoter	0	ENSG00000137275	RIPK1	promoter
1970	chr6	3118531	3119380	850	479	24.0607	Promoter	0	ENSG00000137274	BPHL	promoter
1971	chr6	3139151	3139800	650	417	16.4552	Promoter	-625	ENSG00000137274	BPHL	promoter
1972	chr6	3151721	3152130	410	57	3.21334	Intron (ENST00000434640.5/670, intron 7 of 7)	1707	ENSG00000137274	BPHL	distal
1973	chr6	3156701	3158680	1980	741	17.109	Promoter	0	ENSG00000137267	TUBB2A	promoter
1974	chr6	3162071	3163420	1350	688	29.7258	Distal Intergenic	-4527	ENSG00000137267	TUBB2A	distal
1975	chr6	29748711	29749490	780	279	11.4751	Promoter	0	ENSG00000214922	HLA-F-AS1	promoter
1976	chr6	29752731	29753400	670	125	6.90012	Exon (ENST00000648999.1/ENST00000648999.1, exon 1 of 2)	-1583	ENSG00000235821	IFITM4P	distal
1977	chr6	29762701	29763120	420	104	5.48411	Exon (ENST00000648999.1/ENST00000648999.1, exon 2 of 2)	-11553	ENSG00000235821	IFITM4P	distal
1978	chr6	29763521	29764140	620	188	9.69293	Distal Intergenic	-12373	ENSG00000235821	IFITM4P	distal
1979	chr6	29764361	29764800	440	67	3.41028	Distal Intergenic	-13213	ENSG00000235821	IFITM4P	distal
1980	chr6	29788621	29789500	880	647	25.6907	Distal Intergenic	-1454	ENSG00000181126	HLA-V	distal
1981	chr6	29795891	29796490	600	278	13.9367	Exon (ENST00000457107.5/352962, exon 3 of 3)	-3141	NA	HCG4	distal
1982	chr6	29797071	29797750	680	985	48.0976	Exon (ENST00000476601.5/352962, exon 3 of 3)	-4321	NA	HCG4	distal
1983	chr6	29824121	29824790	670	277	14.0632	Distal Intergenic	-2177	ENSG00000204632	HLA-G	distal
1984	chr6	29883851	29884830	980	773	29.4828	Exon (ENST00000647952.1/ENST00000647952.1, exon 1 of 4)	-2922	NA	HLA-H	distal
1985	chr6	29922621	29923160	540	126	7.34318	Downstream (2-3kb)	3813	NA	HCG4B	distal
1986	chr6	29938611	29939560	950	507	20.0288	Distal Intergenic	-1700	ENSG00000206503	HLA-A	distal
1987	chr6	29952951	29954120	1170	204	7.55272	Distal Intergenic	10397	ENSG00000206503	HLA-A	distal
1988	chr6	29976571	29977570	1000	105	5.61551	Promoter	0	ENSG00000204625	HCG9	promoter
1989	chr6	30687161	30687960	800	314	13.7374	Promoter	0	ENSG00000146112	PPP1R18	promoter
1990	chr6	30721161	30721960	800	150	7.91257	Promoter	0	ENSG00000196230	TUBB	promoter
1991	chr6	30744341	30745060	720	102	4.60323	Promoter	0	ENSG00000137331	IER3	promoter
1992	chr6	30752141	30752680	540	201	10.3296	Intron (ENST00000656751.1/105375013, intron 1 of 3)	-7594	ENSG00000137331	IER3	distal
1993	chr6	30780931	30782190	1260	332	12.2627	Promoter	0	ENSG00000228022	HCG20	promoter
1994	chr6	33391261	33391670	410	146	8.06413	Promoter	-153	ENSG00000237649	KIFC1	promoter
1995	chr6	33410041	33411050	1010	914	35.198	Promoter	0	ENSG00000112511	PHF1	promoter
1996	chr6	33417871	33418600	730	114	6.69725	Promoter	0	ENSG00000112514	CUTA	promoter
1997	chr6	33428151	33428680	530	62	4.15908	Promoter	0	ENSG00000197283	SYNGAP1	promoter
1998	chr6	33744101	33744570	470	101	5.56817	Intron (ENST00000293756.5/117283, intron 1 of 5)	2278	ENSG00000161896	IP6K3	distal
1999	chr6	33744721	33745490	770	324	13.9559	Intron (ENST00000293756.5/117283, intron 1 of 5)	1358	ENSG00000161896	IP6K3	distal
[truncated: 484 more rows]

## Sheet: Fig4f
ENSEMBL ID	GENE SYMBOL	# hASPS ChIP-seq peaks (Highly Enriched regions) annotated to that gene	log2FC of human 5 ASPS tumors to human skeletal muscle
ENSG00000106617	PRKAG2	17	4.9553
ENSG00000189337	KAZN	16	2.5669
ENSG00000159842	ABR	15	3.12304
ENSG00000171621	SPSB1	13	2.73844
ENSG00000185585	OLFML2A	12	4.44656
ENSG00000108175	ZMIZ1	12	1.87717
ENSG00000197971	MBP	12	1.23714
ENSG00000073060	SCARB1	11	4.23541
ENSG00000136205	TNS3	11	2.19933
ENSG00000103319	EEF2K	11	1.50323
ENSG00000183337	BCOR	11	-0.357523
ENSG00000099917	MED15	10	1.7015
ENSG00000186815	TPCN1	10	1.20664
ENSG00000175866	BAIAP2	9	4.10538
ENSG00000224596	ZMIZ1-AS1	9	3.39397
ENSG00000078269	SYNJ2	9	1.57255
ENSG00000100605	ITPK1	9	1.55581
ENSG00000171604	CXXC5	9	-0.838476
ENSG00000008441	NFIX	9	-1.38487
ENSG00000178209	PLEC	9	-1.64318
ENSG00000125089	SH3TC1	8	3.17278
ENSG00000115041	KCNIP3	8	2.57235
ENSG00000102034	ELF4	8	1.73896
ENSG00000185024	BRF1	8	1.49729
ENSG00000142002	DPP9	8	0.540334
ENSG00000136720	HS6ST1	8	0.312909
ENSG00000235831	BHLHE40-AS1	8	-0.00232335
ENSG00000146648	EGFR	8	-0.503155
ENSG00000141905	NFIC	8	-0.959847
ENSG00000180891	CUEDC1	8	-1.07851
ENSG00000170871	KIAA0232	8	-1.30299
ENSG00000100033	PRODH	7	3.85302
ENSG00000197746	PSAP	7	3.35616
ENSG00000196208	GREB1	7	3.30769
ENSG00000167106	FAM102A	7	2.78214
ENSG00000103257	SLC7A5	7	2.61878
ENSG00000137193	PIM1	7	1.86791
ENSG00000249859	PVT1	7	1.85
ENSG00000127527	EPS15L1	7	0.84495
ENSG00000205309	NT5M	7	0.261252
ENSG00000182534	MXRA7	7	0.091624
ENSG00000184640	SEPTIN9	7	0.0231372
ENSG00000197818	SLC9A8	7	-0.0441316
ENSG00000074964	ARHGEF10L	7	-0.243894
ENSG00000126705	AHDC1	7	-0.551759
ENSG00000166949	SMAD3	7	-2.36206
ENSG00000110492	MDK	6	5.79778
ENSG00000138131	LOXL4	6	3.54948
ENSG00000106772	PRUNE2	6	2.91237
ENSG00000103335	PIEZO1	6	2.80941
ENSG00000182372	CLN8	6	2.58369
ENSG00000138119	MYOF	6	2.31253
ENSG00000130702	LAMA5	6	2.19182
ENSG00000112715	VEGFA	6	1.92792
ENSG00000153113	CAST	6	1.91095
ENSG00000184557	SOCS3	6	1.82008
ENSG00000168135	KCNJ4	6	1.76275
ENSG00000160271	RALGDS	6	1.7257
ENSG00000103043	VAC14	6	1.63611
ENSG00000109099	PMP22	6	1.53888
ENSG00000106868	SUSD1	6	1.52222
ENSG00000109046	WSB1	6	1.13316
ENSG00000140479	PCSK6	6	0.912979
ENSG00000146192	FGD2	6	0.875552
ENSG00000159685	CHCHD6	6	0.813817
ENSG00000189319	FAM53B	6	0.694235
ENSG00000107551	RASSF4	6	0.600983
ENSG00000148411	NACC2	6	0.397963
ENSG00000148339	SLC25A25	6	0.11153
ENSG00000147526	TACC1	6	0.0745724
ENSG00000105085	MED26	6	0.057764
ENSG00000186532	SMYD4	6	0.0313589
ENSG00000156515	HK1	6	0.0228035
ENSG00000107902	LHPP	6	0.00648737
ENSG00000168264	IRF2BP2	6	-0.187853
ENSG00000134324	LPIN1	6	-0.31088
ENSG00000150991	UBC	6	-0.344401
ENSG00000251562	MALAT1	6	-0.526786
ENSG00000034152	MAP2K3	6	-1.28867
ENSG00000156804	FBXO32	6	-1.4003
ENSG00000103034	NDRG4	5	3.30236
ENSG00000023171	GRAMD1B	5	3.01522
ENSG00000067057	PFKP	5	2.64206
ENSG00000166900	STX3	5	2.53282
ENSG00000035862	TIMP2	5	2.44095
ENSG00000161544	CYGB	5	2.3341
ENSG00000109819	PPARGC1A	5	2.27576
ENSG00000158022	TRIM63	5	1.85688
ENSG00000183828	NUDT14	5	1.78157
ENSG00000158669	GPAT4	5	1.53403
ENSG00000101439	CST3	5	1.37764
ENSG00000075624	ACTB	5	1.33839
ENSG00000124191	TOX2	5	1.31689
ENSG00000131943	C19orf12	5	1.25153
ENSG00000104866	PPP1R37	5	1.17906
ENSG00000103227	LMF1	5	1.09762
ENSG00000087116	ADAMTS2	5	0.830505
ENSG00000197256	KANK2	5	0.754522
ENSG00000225140	LOC101930421	5	0.710221
ENSG00000173482	PTPRM	5	0.577415
ENSG00000072310	SREBF1	5	0.559121
ENSG00000205476	CCDC85C	5	0.55595
ENSG00000160216	AGPAT3	5	0.53594
ENSG00000161888	SPC24	5	0.514495
ENSG00000027075	PRKCH	5	0.482623
ENSG00000180747	SMG1P3	5	0.452875
ENSG00000169018	FEM1B	5	0.377986
ENSG00000122490	SLC66A2	5	0.20331
ENSG00000184164	CRELD2	5	-0.0758685
ENSG00000148719	DNAJB12	5	-0.115211
ENSG00000169696	ASPSCR1	5	-0.127933
ENSG00000135074	ADAM19	5	-0.209699
ENSG00000176108	CHMP6	5	-0.229383
ENSG00000100284	TOM1	5	-0.306196
ENSG00000008294	SPAG9	5	-0.549665
ENSG00000138162	TACC2	5	-0.82483
ENSG00000130560	UBAC1	5	-1.65026
ENSG00000099875	MKNK2	5	-1.86326
ENSG00000136717	BIN1	5	-3.43089
ENSG00000185567	AHNAK2	4	5.95981
ENSG00000185518	SV2B	4	5.69179
ENSG00000205336	ADGRG1	4	5.28341
ENSG00000109625	CPZ	4	4.50154
ENSG00000089101	CFAP61	4	4.09029
ENSG00000135047	CTSL	4	3.81683
ENSG00000123836	PFKFB2	4	3.76241
ENSG00000179241	LDLRAD3	4	3.09286
ENSG00000100292	HMOX1	4	2.58211
ENSG00000140859	KIFC3	4	2.56914
ENSG00000241839	PLEKHO2	4	2.49859
ENSG00000149403	GRIK4	4	2.42991
ENSG00000197081	IGF2R	4	2.41958
ENSG00000101290	CDS2	4	2.20216
ENSG00000136859	ANGPTL2	4	2.00092
ENSG00000154319	FAM167A	4	1.93076
ENSG00000163395	IGFN1	4	1.89714
ENSG00000110619	CARS1	4	1.88623
ENSG00000004864	SLC25A13	4	1.70261
ENSG00000112096	SOD2	4	1.63955
ENSG00000025039	RRAGD	4	1.59513
ENSG00000164713	BRI3	4	1.53631
ENSG00000006625	GGCT	4	1.49082
ENSG00000164733	CTSB	4	1.42788
ENSG00000228067	LINC01740	4	1.42422
ENSG00000112759	SLC29A1	4	1.41841
ENSG00000165895	ARHGAP42	4	1.39896
ENSG00000105327	BBC3	4	1.31076
ENSG00000007384	RHBDF1	4	1.28403
ENSG00000139370	SLC15A4	4	1.23892
ENSG00000105647	PIK3R2	4	1.19338
ENSG00000133612	AGAP3	4	1.19042
ENSG00000104728	ARHGEF10	4	1.17728
ENSG00000064932	SBNO2	4	1.11307
ENSG00000214140	PRCD	4	1.03838
ENSG00000101255	TRIB3	4	1.02926
ENSG00000171813	PWWP2B	4	1.00648
ENSG00000100604	CHGA	4	0.983541
ENSG00000111077	TNS2	4	0.834232
ENSG00000167491	GATAD2A	4	0.833497
ENSG00000134278	SPIRE1	4	0.830881
ENSG00000038382	TRIO	4	0.829839
ENSG00000127948	POR	4	0.79661
ENSG00000089159	PXN	4	0.757946
ENSG00000136918	WDR38	4	0.734082
ENSG00000185269	NOTUM	4	0.725105
ENSG00000131446	MGAT1	4	0.688668
ENSG00000235821	IFITM4P	4	0.582369
ENSG00000160209	PDXK	4	0.575188
ENSG00000160888	IER2	4	0.567396
ENSG00000114554	PLXNA1	4	0.547269
ENSG00000181773	GPR3	4	0.521733
ENSG00000116857	TMEM9	4	0.458556
ENSG00000162882	HAAO	4	0.427635
ENSG00000184381	PLA2G6	4	0.410322
ENSG00000149091	DGKZ	4	0.381849
ENSG00000160789	LMNA	4	0.378276
ENSG00000196072	BLOC1S2	4	0.3021
ENSG00000157326	DHRS4	4	0.138734
ENSG00000049239	H6PD	4	-0.0294623
ENSG00000238227	TMEM250	4	-0.0398345
ENSG00000084112	SSH1	4	-0.164499
ENSG00000161896	IP6K3	4	-0.583396
ENSG00000245532	NEAT1	4	-0.829497
ENSG00000099797	TECR	4	-1.35543
ENSG00000186106	ANKRD46	4	-1.39862
ENSG00000166289	PLEKHF1	4	-1.56283
ENSG00000136383	ALPK3	4	-1.94259
ENSG00000111640	GAPDH	4	-1.95758
ENSG00000106211	HSPB1	4	-2.16805
ENSG00000148180	GSN	4	-2.1769
ENSG00000167549	CORO6	4	-3.89944
ENSG00000136235	GPNMB	3	5.79781
ENSG00000166473	PKD1L2	3	5.44267
ENSG00000107317	PTGDS	3	4.97451
ENSG00000183696	UPP1	3	4.61096
ENSG00000173559	NABP1	3	4.24392
ENSG00000124772	CPNE5	3	3.96856
ENSG00000169116	PARM1	3	3.96418
ENSG00000215458	AATBC	3	3.94544
ENSG00000146678	IGFBP1	3	3.57235
ENSG00000052795	FNIP2	3	3.42748
ENSG00000165868	HSPA12A	3	3.34526
ENSG00000087076	HSD17B14	3	3.20098
ENSG00000166387	PPFIBP2	3	3.16378
ENSG00000172548	NIPAL4	3	3.14125
ENSG00000141458	NPC1	3	3.07923
ENSG00000108784	NAGLU	3	2.84058
ENSG00000099194	SCD	3	2.83134
ENSG00000162144	CYB561A3	3	2.65036
ENSG00000143469	SYT14	3	2.1969
ENSG00000185624	P4HB	3	2.01912
ENSG00000128973	CLN6	3	1.95066
ENSG00000164889	SLC4A2	3	1.77599
ENSG00000173846	PLK3	3	1.7728
ENSG00000106624	AEBP1	3	1.74369
ENSG00000110651	CD81	3	1.71887
ENSG00000110880	CORO1C	3	1.59713
ENSG00000106803	SEC61B	3	1.59635
ENSG00000006534	ALDH3B1	3	1.54297
ENSG00000117597	UTP25	3	1.51654
ENSG00000134508	CABLES1	3	1.48279
ENSG00000115159	GPD2	3	1.47173
ENSG00000141759	TXNL4A	3	1.37779
ENSG00000162591	MEGF6	3	1.29335
ENSG00000179889	PDXDC1	3	1.28155
ENSG00000185825	BCAP31	3	1.24657
ENSG00000167716	WDR81	3	1.18253
ENSG00000110080	ST3GAL4	3	1.07025
ENSG00000100385	IL2RB	3	1.03727
ENSG00000090661	CERS4	3	1.02874
ENSG00000184916	JAG2	3	1.02472
ENSG00000039523	RIPOR1	3	0.944117
ENSG00000137275	RIPK1	3	0.922064
ENSG00000133466	C1QTNF6	3	0.865631
ENSG00000070444	MNT	3	0.85578
ENSG00000198598	MMP17	3	0.785523
ENSG00000124145	SDC4	3	0.776803
ENSG00000111737	RAB35	3	0.7642
ENSG00000120725	SIL1	3	0.76227
ENSG00000160285	LSS	3	0.738281
ENSG00000235823	OLMALINC	3	0.732095
ENSG00000169813	HNRNPF	3	0.725763
ENSG00000167996	FTH1	3	0.702749
ENSG00000068654	POLR1A	3	0.687513
ENSG00000103126	AXIN1	3	0.648178
ENSG00000173599	PC	3	0.621554
ENSG00000138835	RGS3	3	0.589429
ENSG00000185974	GRK1	3	0.575471
ENSG00000162065	TBC1D24	3	0.473774
ENSG00000108819	PPP1R9B	3	0.410545
ENSG00000126368	NR1D1	3	0.404238
ENSG00000239857	GET4	3	0.386177
ENSG00000137274	BPHL	3	0.372053
ENSG00000243156	MICAL3	3	0.36928
ENSG00000165233	CARD19	3	0.345506
ENSG00000174197	MGA	3	0.325383
ENSG00000250208	FZD10-AS1	3	0.268175
ENSG00000159720	ATP6V0D1	3	0.262924
ENSG00000181610	MRPS23	3	0.193699
ENSG00000101986	ABCD1	3	0.15632
ENSG00000203999	LINC01270	3	0.144543
ENSG00000129667	RHBDF2	3	0.106108
ENSG00000092148	HECTD1	3	0.0648674
ENSG00000006652	IFRD1	3	0.0348538
ENSG00000075240	GRAMD4	3	0.00963832
ENSG00000070731	ST6GALNAC2	3	-0.0140244
ENSG00000168056	LTBP3	3	-0.0188478
ENSG00000182108	DEXI	3	-0.0410488
ENSG00000125148	MT2A	3	-0.0698693
ENSG00000184602	SNN	3	-0.11221
ENSG00000125611	CHCHD5	3	-0.225412
ENSG00000197019	SERTAD1	3	-0.30299
ENSG00000228649	SNHG26	3	-0.32143
ENSG00000197182	MIRLET7BHG	3	-0.347915
ENSG00000132386	SERPINF1	3	-0.39407
ENSG00000111087	GLI1	3	-0.497693
ENSG00000105516	DBP	3	-0.580108
ENSG00000168209	DDIT4	3	-0.592603
ENSG00000117691	NENF	3	-0.619678
ENSG00000136828	RALGPS1	3	-0.633893
ENSG00000101019	UQCC1	3	-0.798431
ENSG00000175662	TOM1L2	3	-0.816515
ENSG00000184900	SUMO3	3	-0.9078
ENSG00000198276	UCKL1	3	-0.929985
ENSG00000164896	FASTK	3	-0.999989
ENSG00000066629	EML1	3	-1.09409
ENSG00000104221	BRF2	3	-1.11137
ENSG00000186951	PPARA	3	-1.33574
ENSG00000064205	CCN5	3	-2.39983
ENSG00000108823	SGCA	3	-2.59552
ENSG00000128591	FLNC	3	-4.24915
ENSG00000206503	HLA-A	2	4.64064
ENSG00000101197	BIRC7	2	4.61055
ENSG00000185101	ANO9	2	3.98279
ENSG00000102575	ACP5	2	3.86561
ENSG00000185022	MAFF	2	3.60546
ENSG00000040608	RTN4R	2	3.50527
ENSG00000157227	MMP14	2	3.39677
ENSG00000140506	LMAN1L	2	3.39476
ENSG00000117984	CTSD	2	3.38591
ENSG00000154096	THY1	2	3.27575
ENSG00000105928	GSDME	2	3.13036
ENSG00000215644	GCGR	2	3.08069
ENSG00000180346	TIGD2	2	2.76944
ENSG00000143473	KCNH1	2	2.6687
ENSG00000104142	VPS18	2	2.46564
ENSG00000136810	TXN	2	2.42138
ENSG00000167992	VWCE	2	2.40123
ENSG00000178015	GPR150	2	2.39121
ENSG00000159423	ALDH4A1	2	2.34951
ENSG00000137267	TUBB2A	2	2.30984
ENSG00000090339	ICAM1	2	2.21254
ENSG00000162772	ATF3	2	2.12342
ENSG00000162407	PLPP3	2	2.02612
ENSG00000155368	DBI	2	1.93655
ENSG00000198053	SIRPA	2	1.93258
ENSG00000153485	TMEM251	2	1.92217
ENSG00000070882	OSBPL3	2	1.91758
ENSG00000146674	IGFBP3	2	1.81526
ENSG00000132471	WBP2	2	1.77585
ENSG00000144130	NT5DC4	2	1.61368
ENSG00000177685	CRACR2B	2	1.58704
ENSG00000110721	CHKA	2	1.54072
ENSG00000162066	AMDHD2	2	1.52734
ENSG00000154803	FLCN	2	1.51778
ENSG00000128342	LIF	2	1.51601
ENSG00000175115	PACS1	2	1.47357
ENSG00000222009	BTBD19	2	1.43292
ENSG00000180104	EXOC3	2	1.41877
ENSG00000175938	ORAI3	2	1.35091
ENSG00000183684	ALYREF	2	1.34082
ENSG00000183255	PTTG1IP	2	1.32293
ENSG00000182481	KPNA2	2	1.31536
ENSG00000087077	TRIP6	2	1.29063
ENSG00000168502	MTCL1	2	1.26778
ENSG00000179409	GEMIN4	2	1.25349
ENSG00000250548	LINC01303	2	1.23756
ENSG00000158195	WASF2	2	1.19348
ENSG00000132405	TBC1D14	2	1.1888
ENSG00000132646	PCNA	2	1.18286
ENSG00000167994	RAB3IL1	2	1.17515
ENSG00000123095	BHLHE41	2	1.0986
ENSG00000186283	TOR3A	2	1.07476
ENSG00000198792	TMEM184B	2	1.02812
ENSG00000119333	DYNC2I2	2	1.00398
ENSG00000177697	CD151	2	0.955069
ENSG00000136378	ADAMTS7	2	0.945715
ENSG00000107816	LZTS2	2	0.938875
ENSG00000103148	NPRL3	2	0.905299
ENSG00000120896	SORBS3	2	0.878808
ENSG00000131669	NINJ1	2	0.87579
ENSG00000204070	SYS1	2	0.868384
ENSG00000005486	RHBDD2	2	0.850316
ENSG00000113108	APBB3	2	0.835516
ENSG00000197956	S100A6	2	0.812546
ENSG00000198833	UBE2J1	2	0.798517
ENSG00000141446	ESCO1	2	0.788847
ENSG00000103152	MPG	2	0.733997
ENSG00000227500	SCAMP4	2	0.705713
ENSG00000169967	MAP3K2	2	0.697983
ENSG00000101198	NKAIN4	2	0.68498
ENSG00000117971	CHRNB4	2	0.670204
ENSG00000231924	PSG1	2	0.64172
ENSG00000089177	KIF16B	2	0.619447
ENSG00000141391	PRELID3A	2	0.617107
ENSG00000173264	GPR137	2	0.610383
ENSG00000172819	RARG	2	0.592273
ENSG00000198759	EGFL6	2	0.56752
ENSG00000170275	CRTAP	2	0.560408
ENSG00000225663	MCRIP1	2	0.542113
ENSG00000033627	ATP6V0A1	2	0.525432
ENSG00000145014	TMEM44	2	0.512397
ENSG00000167772	ANGPTL4	2	0.51151
ENSG00000173548	SNX33	2	0.488143
ENSG00000070404	FSTL3	2	0.466491
ENSG00000196754	S100A2	2	0.421835
ENSG00000166839	ANKDD1A	2	0.419601
ENSG00000160447	PKN3	2	0.415952
ENSG00000179583	CIITA	2	0.391896
ENSG00000180758	GPR157	2	0.387483
ENSG00000226137	BAIAP2-DT	2	0.355218
ENSG00000129911	KLF16	2	0.313086
ENSG00000165511	ZNF22-AS1	2	0.293295
ENSG00000197150	ABCB8	2	0.287389
ENSG00000122678	POLM	2	0.286451
ENSG00000161011	SQSTM1	2	0.237553
ENSG00000137331	IER3	2	0.221959
ENSG00000178188	SH2B1	2	0.205751
ENSG00000158006	PAFAH2	2	0.151486
ENSG00000221968	FADS3	2	0.133384
ENSG00000131591	C1orf159	2	0.11273
ENSG00000141551	CSNK1D	2	0.106398
ENSG00000251364	LOC100506258	2	0.0966719
ENSG00000010295	IFFO1	2	0.0677282
ENSG00000167468	GPX4	2	0.0582524
ENSG00000103495	MAZ	2	0.0389504
ENSG00000186994	KANK3	2	0.0172176
ENSG00000198830	HMGN2	2	0.00179488
ENSG00000167470	MIDN	2	-0.0412892
ENSG00000123144	TRIR	2	-0.0483264
ENSG00000166912	MTMR10	2	-0.0622366
ENSG00000214783	POLR2J4	2	-0.0739576
ENSG00000160050	CCDC28B	2	-0.078146
ENSG00000119335	SET	2	-0.0795664
ENSG00000124171	PARD6B	2	-0.0904318
ENSG00000187630	DHRS4L2	2	-0.129274
ENSG00000177169	ULK1	2	-0.168404
ENSG00000214063	TSPAN4	2	-0.18017
ENSG00000146067	FAM193B	2	-0.181407
ENSG00000243056	EIF4EBP3	2	-0.248844
ENSG00000132475	H3-3B	2	-0.291661
ENSG00000129535	NRL	2	-0.292269
ENSG00000188897	LOC400499	2	-0.344227
ENSG00000149658	YTHDF1	2	-0.348519
ENSG00000179818	PCBP1-AS1	2	-0.372434
ENSG00000157538	VPS26C	2	-0.378415
ENSG00000169715	MT1E	2	-0.419522
ENSG00000158470	B4GALT5	2	-0.420387
ENSG00000188895	MSL1	2	-0.43602
ENSG00000124570	SERPINB6	2	-0.44711
ENSG00000095066	HOOK2	2	-0.481409
ENSG00000183048	SLC25A10	2	-0.491751
ENSG00000198690	FAN1	2	-0.512356
ENSG00000100982	PCIF1	2	-0.519372
ENSG00000164849	GPR146	2	-0.608468
ENSG00000158014	SLC30A2	2	-0.614655
ENSG00000102974	CTCF	2	-0.630789
ENSG00000146540	C7orf50	2	-0.646966
ENSG00000099622	CIRBP	2	-0.649965
ENSG00000099821	POLRMT	2	-0.666
ENSG00000159069	FBXW5	2	-0.765185
ENSG00000140470	ADAMTS17	2	-0.776069
ENSG00000175087	PDIK1L	2	-0.819102
ENSG00000177370	TIMM22	2	-0.830295
ENSG00000177030	DEAF1	2	-0.86232
ENSG00000173153	ESRRA	2	-1.01173
ENSG00000100906	NFKBIA	2	-1.06201
ENSG00000118046	STK11	2	-1.30566
ENSG00000136404	TM6SF1	2	-1.31931
ENSG00000013563	DNASE1L1	2	-1.52926
ENSG00000107821	KAZALD1	2	-1.5741
ENSG00000162496	DHRS3	2	-1.6604
ENSG00000126351	THRA	2	-1.78442
ENSG00000170027	YWHAG	2	-1.90123
ENSG00000124942	AHNAK	2	-2.02135
ENSG00000175946	KLHL38	2	-2.38186
ENSG00000078967	UBE2D4	2	-2.65527
ENSG00000035664	DAPK2	2	-2.69862
ENSG00000187642	PERM1	2	-2.90811
ENSG00000082641	NFE2L1	2	-2.96809
ENSG00000163126	ANKRD23	2	-3.3466
ENSG00000204632	HLA-G	1	5.82243
ENSG00000139269	INHBE	1	4.94441
ENSG00000164746	C7orf57	1	4.7554
ENSG00000106066	CPVL	1	4.26609
ENSG00000169006	NTSR2	1	4.25475
ENSG00000216490	IFI30	1	4.02909
ENSG00000144136	SLC20A1	1	3.7804
ENSG00000213578	CPLX3	1	3.31404
ENSG00000108679	LGALS3BP	1	3.29662
ENSG00000129226	CD68	1	3.17715
ENSG00000181126	HLA-V	1	3.14821
ENSG00000135127	BICDL1	1	2.69394
ENSG00000128849	CGNL1	1	2.6646
ENSG00000100889	PCK2	1	2.64543
ENSG00000188522	FAM83G	1	2.59731
ENSG00000119986	AVPI1	1	2.53864
ENSG00000170266	GLB1	1	2.5326
ENSG00000187266	EPOR	1	2.53001
ENSG00000141522	ARHGDIA	1	2.50505
ENSG00000135976	ANKRD36	1	2.40861
ENSG00000157873	TNFRSF14	1	2.39215
ENSG00000196405	EVL	1	2.35589
ENSG00000197355	UAP1L1	1	2.34578
ENSG00000119508	NR4A3	1	2.32051
ENSG00000077009	NMRK2	1	2.30301
ENSG00000214922	HLA-F-AS1	1	2.30114
ENSG00000006634	DBF4	1	2.21194
ENSG00000088298	MMP24-AS1-EDEM2	1	2.12796
ENSG00000169682	SPNS1	1	2.11992
ENSG00000198794	SCAMP5	1	2.02897
ENSG00000105371	ICAM4	1	2.02874
ENSG00000189067	LITAF	1	2.00902
ENSG00000178404	CEP295NL	1	1.99043
ENSG00000162004	CCDC78	1	1.95598
ENSG00000149483	TMEM138	1	1.95085
ENSG00000155252	PI4K2A	1	1.95069
ENSG00000135299	ANKRD6	1	1.91985
ENSG00000105376	ICAM5	1	1.91892
ENSG00000196924	FLNA	1	1.91512
ENSG00000214402	LCNL1	1	1.91117
ENSG00000084652	TXLNA	1	1.87309
ENSG00000107819	SFXN3	1	1.83683
ENSG00000179598	PLD6	1	1.82425
ENSG00000117682	DHDDS	1	1.75233
ENSG00000176978	DPP7	1	1.74951
ENSG00000115738	ID2	1	1.71885
ENSG00000179051	RCC2	1	1.71413
ENSG00000106069	CHN2	1	1.64794
ENSG00000179218	CALR	1	1.49599
ENSG00000132481	TRIM47	1	1.47082
ENSG00000182544	MFSD5	1	1.47025
ENSG00000176485	PLAAT3	1	1.46361
ENSG00000099377	HSD3B7	1	1.43143
ENSG00000188290	HES4	1	1.42216
ENSG00000177426	TGIF1	1	1.41191
ENSG00000111432	FZD10	1	1.4119
ENSG00000186665	C17orf58	1	1.38546
ENSG00000149485	FADS1	1	1.37199
ENSG00000154016	GRAP	1	1.35825
ENSG00000228300	FAM174C	1	1.34707
ENSG00000180667	YOD1	1	1.34254
ENSG00000167695	TLCD3A	1	1.31707
ENSG00000123329	ARHGAP9	1	1.31473
ENSG00000101224	CDC25B	1	1.30695
ENSG00000161960	EIF4A1	1	1.2957
ENSG00000186648	CARMIL3	1	1.24992
ENSG00000105523	FAM83E	1	1.2348
ENSG00000134107	BHLHE40	1	1.22657
ENSG00000124155	PIGT	1	1.22316
ENSG00000149428	HYOU1	1	1.22206
ENSG00000129255	MPDU1	1	1.21441
ENSG00000178719	GRINA	1	1.20657
ENSG00000141252	VPS53	1	1.20458
ENSG00000167995	BEST1	1	1.1965
ENSG00000170458	CD14	1	1.18771
ENSG00000214900	LINC01588	1	1.18715
ENSG00000146094	DOK3	1	1.16818
ENSG00000112514	CUTA	1	1.13035
ENSG00000138135	CH25H	1	1.11329
ENSG00000144711	IQSEC1	1	1.0955
ENSG00000226742	HSBP1L1	1	1.09318
ENSG00000092445	TYRO3	1	1.0827
ENSG00000106266	SNX8	1	1.05992
ENSG00000176387	HSD11B2	1	1.05492
ENSG00000100979	PLTP	1	1.04189
ENSG00000224397	PELATON	1	1.01988
ENSG00000128524	ATP6V1F	1	1.01486
ENSG00000142230	SAE1	1	1.00675
ENSG00000228526	MIR34AHG	1	1.00428
ENSG00000237649	KIFC1	1	0.997813
ENSG00000245060	LINC00847	1	0.995939
ENSG00000161013	MGAT4B	1	0.985458
ENSG00000165501	LRR1	1	0.981905
ENSG00000175643	RMI2	1	0.963724
ENSG00000103316	CRYM	1	0.932543
ENSG00000166925	TSC22D4	1	0.922663
ENSG00000147536	GINS4	1	0.918761
ENSG00000136279	DBNL	1	0.902456
ENSG00000166145	SPINT1	1	0.899976
ENSG00000110057	UNC93B1	1	0.887451
ENSG00000105835	NAMPT	1	0.8814
ENSG00000164885	CDK5	1	0.843224
ENSG00000107593	PKD2L1	1	0.839333
ENSG00000188015	S100A3	1	0.82992
ENSG00000167986	DDB1	1	0.822286
ENSG00000126391	FRMD8	1	0.818604
ENSG00000171160	MORN4	1	0.817538
ENSG00000004975	DVL2	1	0.808818
ENSG00000143772	ITPKB	1	0.805996
ENSG00000125144	MT1G	1	0.80517
ENSG00000146112	PPP1R18	1	0.798073
ENSG00000224812	TMEM72-AS1	1	0.796062
ENSG00000168488	ATXN2L	1	0.776612
ENSG00000166578	IQCD	1	0.772001
ENSG00000063761	ADCK1	1	0.742491
ENSG00000149476	TKFC	1	0.737702
ENSG00000129493	HEATR5A	1	0.73311
ENSG00000136243	NUP42	1	0.726083
ENSG00000174501	ANKRD36C	1	0.711045
ENSG00000149541	B3GAT3	1	0.708962
ENSG00000178685	PARP10	1	0.700805
ENSG00000108557	RAI1	1	0.680763
ENSG00000181938	GINS3	1	0.677993
ENSG00000197283	SYNGAP1	1	0.66697
ENSG00000185883	ATP6V0C	1	0.656643
ENSG00000148362	PAXX	1	0.654524
ENSG00000148200	NR6A1	1	0.650984
ENSG00000075275	CELSR1	1	0.622278
ENSG00000197694	SPTAN1	1	0.611641
ENSG00000177106	EPS8L2	1	0.60387
ENSG00000157870	PRXL2B	1	0.593359
ENSG00000128789	PSMG2	1	0.588032
ENSG00000145757	SPATA9	1	0.586287
ENSG00000142959	BEST4	1	0.58552
ENSG00000231784	DBIL5P	1	0.576386
ENSG00000196476	C20orf96	1	0.569854
ENSG00000169758	TMEM266	1	0.567849
ENSG00000155254	MARVELD1	1	0.563953
ENSG00000186862	PDZD7	1	0.554521
ENSG00000166428	PLD4	1	0.554216
ENSG00000140451	PIF1	1	0.55367
ENSG00000247982	LINC00926	1	0.549896
ENSG00000101443	WFDC2	1	0.549827
ENSG00000164691	TAGAP	1	0.549816
ENSG00000187049	TMEM216	1	0.544633
ENSG00000157593	SLC35B2	1	0.542511
ENSG00000028528	SNX1	1	0.513894
ENSG00000173511	VEGFB	1	0.512355
ENSG00000140474	ULK3	1	0.508674
ENSG00000132478	UNK	1	0.489709
ENSG00000138640	FAM13A	1	0.488356
ENSG00000123159	GIPC1	1	0.4771
ENSG00000166889	PATL1	1	0.464032
ENSG00000177732	SOX12	1	0.462282
ENSG00000225377	NRSN2-AS1	1	0.447691
ENSG00000140262	TCF12	1	0.431633
ENSG00000167699	GLOD4	1	0.416774
ENSG00000132004	FBXW9	1	0.415037
ENSG00000124486	USP9X	1	0.414596
ENSG00000174915	PTDSS2	1	0.394536
ENSG00000099822	HCN2	1	0.390444
ENSG00000185504	FAAP100	1	0.378367
ENSG00000168763	CNNM3	1	0.375326
ENSG00000171223	JUNB	1	0.360043
ENSG00000181638	ZFP41	1	0.356182
ENSG00000173546	CSPG4	1	0.355912
ENSG00000173653	RCE1	1	0.343818
ENSG00000196976	LAGE3	1	0.336234
ENSG00000250571	GLI4	1	0.328733
ENSG00000124243	BCAS4	1	0.326924
ENSG00000089154	GCN1	1	0.326233
ENSG00000183495	EP400	1	0.324224
ENSG00000197070	ARRDC1	1	0.311092
ENSG00000185298	CCDC137	1	0.30893
ENSG00000198931	APRT	1	0.30892
ENSG00000099840	IZUMO4	1	0.297522
ENSG00000014138	POLA2	1	0.293713
ENSG00000139631	CSAD	1	0.288145
ENSG00000180155	LYNX1	1	0.283167
ENSG00000160695	VPS11	1	0.282702
ENSG00000178789	CD300LB	1	0.278372
ENSG00000113119	TMCO6	1	0.278268
ENSG00000146457	WTAP	1	0.24586
ENSG00000055483	USP36	1	0.235465
ENSG00000177192	PUS1	1	0.235306
ENSG00000092929	UNC13D	1	0.226769
ENSG00000215256	DHRS4-AS1	1	0.220029
ENSG00000243660	ZNF487	1	0.215
ENSG00000142733	MAP3K6	1	0.21276
ENSG00000150990	DHX37	1	0.198647
ENSG00000160213	CSTB	1	0.196632
ENSG00000256940	PPP1R14B-AS1	1	0.177509
ENSG00000198355	PIM3	1	0.176014
ENSG00000087157	PGS1	1	0.175982
ENSG00000167775	CD320	1	0.173386
ENSG00000127191	TRAF2	1	0.162513
ENSG00000162302	RPS6KA4	1	0.154408
ENSG00000160284	SPATC1L	1	0.145235
ENSG00000182685	BRICD5	1	0.125128
ENSG00000143543	JTB	1	0.116517
ENSG00000196230	TUBB	1	0.11048
ENSG00000101152	DNAJC5	1	0.106926
ENSG00000186132	C2orf76	1	0.104731
ENSG00000099381	SETD1A	1	0.0948749
ENSG00000161999	JMJD8	1	0.0867658
ENSG00000160460	SPTBN4	1	0.0744459
ENSG00000141564	RPTOR	1	0.070254
ENSG00000136731	UGGT1	1	0.0604969
ENSG00000197063	MAFG	1	0.05665
ENSG00000168071	CCDC88B	1	0.0546843
ENSG00000105229	PIAS4	1	0.0473784
ENSG00000181038	METTL23	1	0.0440773
ENSG00000103260	METRN	1	0.0416356
ENSG00000215271	HOMEZ	1	0.034331
ENSG00000132002	DNAJB1	1	0.0308575
ENSG00000186174	BCL9L	1	0.0214898
ENSG00000078487	ZCWPW1	1	-0.0026433
ENSG00000215424	MCM3AP-AS1	1	-0.00953392
ENSG00000198026	ZNF335	1	-0.010572
ENSG00000071859	FAM50A	1	-0.010944
ENSG00000244041	LINC01011	1	-0.0213164
ENSG00000231721	LINC-PINT	1	-0.02648
ENSG00000090447	TFAP4	1	-0.0327524
ENSG00000167965	MLST8	1	-0.0422895
ENSG00000105649	RAB3A	1	-0.0498193
ENSG00000112511	PHF1	1	-0.0590313
ENSG00000161956	SENP3	1	-0.0591346
ENSG00000165943	MOAP1	1	-0.0720623
ENSG00000140992	PDPK1	1	-0.0733728
ENSG00000165506	DNAAF2	1	-0.0742171
ENSG00000141447	OSBPL1A	1	-0.0911783
ENSG00000245317	LOC100996419	1	-0.0923843
ENSG00000185730	ZNF696	1	-0.0995695
ENSG00000141569	TRIM65	1	-0.100268
ENSG00000185813	PCYT2	1	-0.101994
ENSG00000140691	ARMC5	1	-0.103111
ENSG00000110367	DDX6	1	-0.105347
ENSG00000129968	ABHD17A	1	-0.107127
ENSG00000154059	IMPACT	1	-0.113716
ENSG00000126432	PRDX5	1	-0.115013
ENSG00000148399	DPH7	1	-0.115055
ENSG00000160214	RRP1	1	-0.117375
ENSG00000123064	DDX54	1	-0.123036
ENSG00000177666	PNPLA2	1	-0.144933
ENSG00000149016	TUT1	1	-0.147547
ENSG00000255284	LOC171391	1	-0.162098
ENSG00000235194	PPP1R3E	1	-0.162793
ENSG00000213199	ASIC3	1	-0.166609
ENSG00000103245	CIAO3	1	-0.186588
ENSG00000087074	PPP1R15A	1	-0.186736
ENSG00000158717	RNF166	1	-0.200192
ENSG00000099817	POLR2E	1	-0.207424
ENSG00000103254	ANTKMT	1	-0.21201
ENSG00000247315	ZCCHC3	1	-0.214111
ENSG00000132613	MTSS2	1	-0.225984
ENSG00000090013	BLVRB	1	-0.232346
ENSG00000196189	SEMA4A	1	-0.234153
ENSG00000002330	BAD	1	-0.234283
ENSG00000236829	LOC100134368	1	-0.238761
ENSG00000170296	GABARAP	1	-0.240292
ENSG00000137168	PPIL1	1	-0.259889
ENSG00000175449	RFESD	1	-0.273464
ENSG00000133884	DPF2	1	-0.284691
ENSG00000132470	ITGB4	1	-0.285032
ENSG00000184281	TSSC4	1	-0.28718
ENSG00000070495	JMJD6	1	-0.289257
ENSG00000143612	C1orf43	1	-0.292717
ENSG00000177595	PIDD1	1	-0.297356
ENSG00000119669	IRF2BPL	1	-0.301367
ENSG00000161547	SRSF2	1	-0.304104
ENSG00000198837	DENND4B	1	-0.306162
ENSG00000125630	POLR1B	1	-0.307557
ENSG00000104980	TIMM44	1	-0.321101
ENSG00000124257	NEURL2	1	-0.322893
ENSG00000141504	SAT2	1	-0.323613
ENSG00000171169	NAIF1	1	-0.341627
ENSG00000167088	SNRPD1	1	-0.350934
ENSG00000101150	TPD52L2	1	-0.356849
ENSG00000102125	TAZ	1	-0.399511
ENSG00000171634	BPTF	1	-0.403382
ENSG00000139651	ZNF740	1	-0.409042
ENSG00000136840	ST6GALNAC4	1	-0.413591
ENSG00000146834	MEPCE	1	-0.426147
ENSG00000006453	BAIAP2L1	1	-0.437756
ENSG00000143578	CREB3L4	1	-0.444497
ENSG00000242612	DECR2	1	-0.453272
ENSG00000185669	SNAI3	1	-0.455536
ENSG00000253741	LNCOC1	1	-0.465815
ENSG00000167657	DAPK3	1	-0.469136
ENSG00000106263	EIF3B	1	-0.488542
ENSG00000149798	CDC42EP2	1	-0.511674
ENSG00000214087	ARL16	1	-0.512546
ENSG00000245281	LOC101929066	1	-0.517778
ENSG00000141385	AFG3L2	1	-0.527759
ENSG00000184402	SS18L1	1	-0.542514
ENSG00000196700	ZNF512B	1	-0.56885
ENSG00000177971	IMP3	1	-0.569793
ENSG00000133243	BTBD2	1	-0.570268
ENSG00000148334	PTGES2	1	-0.576808
ENSG00000122863	CHST3	1	-0.585502
ENSG00000133030	MPRIP	1	-0.593826
ENSG00000142937	RPS8	1	-0.596408
ENSG00000186594	MIR22HG	1	-0.605536
ENSG00000101182	PSMA7	1	-0.646677
ENSG00000102119	EMD	1	-0.649753
ENSG00000125843	AP5S1	1	-0.674111
ENSG00000149657	LSM14B	1	-0.681212
ENSG00000170667	RASA4B	1	-0.686614
ENSG00000177156	TALDO1	1	-0.70033
ENSG00000136942	RPL35	1	-0.705214
ENSG00000070423	RNF126	1	-0.711083
ENSG00000184207	PGP	1	-0.717502
ENSG00000253982	LOC101927752	1	-0.73026
ENSG00000090565	RAB11FIP3	1	-0.731022
ENSG00000155846	PPARGC1B	1	-0.744748
ENSG00000178761	FAM219B	1	-0.757865
ENSG00000204316	MRPL38	1	-0.772711
ENSG00000096384	HSP90AB1	1	-0.783644
ENSG00000177700	POLR2L	1	-0.789888
ENSG00000179271	GADD45GIP1	1	-0.817845
ENSG00000189077	TMEM120A	1	-0.850447
ENSG00000198729	PPP1R14C	1	-0.857756
ENSG00000076984	MAP2K7	1	-0.860495
ENSG00000178741	COX5A	1	-0.873431
ENSG00000130559	CAMSAP1	1	-0.932874
ENSG00000137700	SLC37A4	1	-1.02862
ENSG00000167969	ECI1	1	-1.02918
ENSG00000167658	EEF2	1	-1.08143
ENSG00000172366	MCRIP2	1	-1.11908
ENSG00000124588	NQO2	1	-1.12519
ENSG00000072778	ACADVL	1	-1.13374
ENSG00000179912	R3HDM2	1	-1.15091
ENSG00000254806	SYS1-DBNDD2	1	-1.19547
ENSG00000164828	SUN1	1	-1.21267
ENSG00000244274	DBNDD2	1	-1.24181
ENSG00000036672	USP2	1	-1.32274
ENSG00000123096	SSPN	1	-1.33443
ENSG00000063046	EIF4B	1	-1.34082
ENSG00000005243	COPZ2	1	-1.35487
ENSG00000102178	UBL4A	1	-1.43881
ENSG00000099624	ATP5F1D	1	-1.54812
ENSG00000163597	SNHG16	1	-1.6072
ENSG00000167693	NXN	1	-1.65139
ENSG00000215193	PEX26	1	-1.78011
ENSG00000175920	DOK7	1	-1.91736
ENSG00000129245	FXR2	1	-1.93322
ENSG00000165238	WNK2	1	-2.01585
ENSG00000254772	EEF1G	1	-2.09585
ENSG00000179262	RAD23A	1	-2.16347
ENSG00000235295	LINC01634	1	-2.46595
ENSG00000163995	ABLIM2	1	-2.69942
ENSG00000158008	EXTL1	1	-3.01793
ENSG00000173442	EHBP1L1	1	-3.08464
ENSG00000187193	MT1X	1	-3.51315
ENSG00000156885	COX6A2	1	-5.23322

## Sheet: Fig4g
Impact of AT3 depletion on gene targets in highly enriched regions, direct AT3 ChIP-seq peaks, and indirect in ASPS-1 cells
ENSEMBL id	gene symbol	category	ASPS1siTFEvsiSCR	neg log10padj
ENSG00000164619	BMPER	HE-direct	3.29161	10.8183
ENSG00000266074	BAHCC1	HE-direct	3.08971	7.07723
ENSG00000171951	SCG2	HE-direct	2.8333	9.45374
ENSG00000105976	MET	HE-direct	2.63636	13.2122
ENSG00000183160	TMEM119	HE-direct	2.58208	32.0164
ENSG00000104081	BMF	HE-direct	2.50257	7.75592
ENSG00000146005	PSD2	HE-direct	2.43239	3.64657
ENSG00000064205	CCN5	HE-direct	2.40725	17.5915
ENSG00000173918	C1QTNF1	HE-direct	2.39846	12.1274
ENSG00000172061	LRRC15	HE-direct	2.37408	3.73412
ENSG00000189223	PAX8-AS1	HE-direct	2.29515	5.44926
ENSG00000178977	LINC00324	HE-direct	2.27739	8.77134
ENSG00000187583	PLEKHN1	HE-direct	2.25247	3.95202
ENSG00000141526	SLC16A3	HE-direct	2.2385	8.13881
ENSG00000177363	LRRN4CL	HE-direct	2.21602	6.37813
ENSG00000131187	F12	HE-direct	2.11023	5.90983
ENSG00000185215	TNFAIP2	HE-direct	2.07228	6.0431
ENSG00000108821	COL1A1	HE-direct	2.04532	6.74414
ENSG00000150281	CTF1	HE-direct	2.01833	10.0637
ENSG00000114315	HES1	HE-direct	1.92957	6.60713
ENSG00000130822	PNCK	HE-direct	1.88953	4.93241
ENSG00000109046	WSB1	HE-direct	1.88224	37.8281
ENSG00000106003	LFNG	HE-direct	1.87822	7.76146
ENSG00000198910	L1CAM	HE-direct	1.86687	3.11774
ENSG00000162458	FBLIM1	HE-direct	1.85811	6.59305
ENSG00000106366	SERPINE1	HE-direct	1.76712	3.4429
ENSG00000125618	PAX8	HE-direct	1.7484	4.25564
ENSG00000226137	BAIAP2-DT	HE-direct	1.70557	7.3353
ENSG00000134013	LOXL2	HE-direct	1.69173	6.50911
ENSG00000160255	ITGB2	HE-direct	1.6903	5.58133
ENSG00000128342	LIF	HE-direct	1.6629	3.18311
ENSG00000186866	POFUT2	HE-direct	1.64615	18.0663
ENSG00000160323	ADAMTS13	HE-direct	1.64181	5.66928
ENSG00000228649	SNHG26	HE-direct	1.63623	7.09084
ENSG00000166839	ANKDD1A	HE-direct	1.6228	5.6859
ENSG00000010810	FYN	HE-direct	1.61219	4.14177
ENSG00000012124	CD22	HE-direct	1.5832	9.05263
ENSG00000182326	C1S	HE-direct	1.54749	7.91253
ENSG00000106624	AEBP1	HE-direct	1.50842	2.56399
ENSG00000162241	SLC25A45	HE-direct	1.49333	10.2095
ENSG00000089820	ARHGAP4	HE-direct	1.47584	3.68007
ENSG00000129667	RHBDF2	HE-direct	1.45747	6.81368
ENSG00000106868	SUSD1	HE-direct	1.42034	8.47264
ENSG00000099622	CIRBP	HE-direct	1.40952	11.3415
ENSG00000137331	IER3	HE-direct	1.37526	2.27455
ENSG00000174939	ASPHD1	HE-direct	1.36504	4.69968
ENSG00000205436	EXOC3L4	HE-direct	1.35777	2.88197
ENSG00000217801	AL390719.1	HE-direct	1.35304	3.99301
ENSG00000125740	FOSB	HE-direct	1.34454	1.75775
ENSG00000188157	AGRN	HE-direct	1.33704	10.2297
ENSG00000183833	CFAP91	HE-direct	1.33633	2.85024
ENSG00000167772	ANGPTL4	HE-direct	1.3232	5.35813
ENSG00000111886	GABRR2	HE-direct	1.31878	1.59257
ENSG00000175592	FOSL1	HE-direct	1.31782	2.13395
ENSG00000058668	ATP2B4	HE-direct	1.31123	2.23286
ENSG00000117868	ESYT2	HE-direct	1.30644	9.07904
ENSG00000184402	SS18L1	HE-direct	1.29955	9.4863
ENSG00000182218	HHIPL1	HE-direct	1.27781	1.5357
ENSG00000005884	ITGA3	HE-direct	1.2538	5.72736
ENSG00000155265	GOLGA7B	HE-direct	1.23163	1.46849
ENSG00000108846	ABCC3	HE-direct	1.22151	3.82993
ENSG00000090006	LTBP4	HE-direct	1.21702	9.39811
ENSG00000112096	SOD2	HE-direct	1.21551	2.345
ENSG00000269386	RAB11B-AS1	HE-direct	1.19272	2.63073
ENSG00000157227	MMP14	HE-direct	1.1649	6.38889
ENSG00000172738	TMEM217	HE-direct	1.15548	1.47279
ENSG00000035664	DAPK2	HE-direct	1.14928	4.20706
ENSG00000231924	PSG1	HE-direct	1.14233	4.03996
ENSG00000247315	ZCCHC3	HE-direct	1.12984	13.0311
ENSG00000185972	CCIN	HE-direct	1.11751	1.75146
ENSG00000099338	CATSPERG	HE-direct	1.10664	2.34753
ENSG00000166949	SMAD3	HE-direct	1.09981	3.44239
ENSG00000136997	MYC	HE-direct	1.09439	2.01482
ENSG00000167703	SLC43A2	HE-direct	1.09186	7.39317
ENSG00000011021	CLCN6	HE-direct	1.08274	3.66359
ENSG00000176155	CCDC57	HE-direct	1.07448	3.05582
ENSG00000140104	CLBA1	HE-direct	1.06211	5.47146
ENSG00000142959	BEST4	HE-direct	1.0596	1.50235
ENSG00000115257	PCSK4	HE-direct	1.05832	3.50583
ENSG00000019582	CD74	HE-direct	1.05807	7.5924
ENSG00000143473	KCNH1	HE-direct	1.05683	3.41964
ENSG00000160360	GPSM1	HE-direct	1.05335	7.57623
ENSG00000137817	PARP6	HE-direct	1.04682	14.2861
ENSG00000100242	SUN2	HE-direct	1.03921	10.9127
ENSG00000169660	HEXD	HE-direct	1.03384	11.0388
ENSG00000146648	EGFR	HE-direct	1.0314	1.74452
ENSG00000130158	DOCK6	HE-direct	1.02939	3.57858
ENSG00000167733	HSD11B1L	HE-direct	1.02443	2.1841
ENSG00000096996	IL12RB1	HE-direct	1.01283	3.66467
ENSG00000159216	RUNX1	HE-direct	1.0126	2.83796
ENSG00000171223	JUNB	HE-direct	1.00431	4.68573
ENSG00000153113	CAST	HE-direct	-1.00201	5.21916
ENSG00000006453	BAIAP2L1	HE-direct	-1.00342	1.96751
ENSG00000072954	TMEM38A	HE-direct	-1.00577	2.86416
ENSG00000158022	TRIM63	HE-direct	-1.00806	2.13022
ENSG00000169692	AGPAT2	HE-direct	-1.01386	2.71242
ENSG00000185567	AHNAK2	HE-direct	-1.0183	1.60132
ENSG00000072310	SREBF1	HE-direct	-1.03227	6.01004
ENSG00000142230	SAE1	HE-direct	-1.03667	7.00273
ENSG00000188186	LAMTOR4	HE-direct	-1.03985	2.38793
ENSG00000167107	ACSF2	HE-direct	-1.04626	4.39319
ENSG00000214922	HLA-F-AS1	HE-direct	-1.04657	5.73553
ENSG00000239672	NME1	HE-direct	-1.04735	2.55212
ENSG00000177106	EPS8L2	HE-direct	-1.05068	6.53927
ENSG00000134780	DAGLA	HE-direct	-1.05328	2.25171
ENSG00000187266	EPOR	HE-direct	-1.05839	5.69695
ENSG00000085831	TTC39A	HE-direct	-1.06309	5.64319
ENSG00000196979	GPRACR	HE-direct	-1.06357	1.42755
ENSG00000167747	C19orf48	HE-direct	-1.06412	4.06741
ENSG00000127527	EPS15L1	HE-direct	-1.06437	8.82594
ENSG00000172009	THOP1	HE-direct	-1.06537	8.29869
ENSG00000145979	TBC1D7	HE-direct	-1.07309	3.84674
ENSG00000211584	SLC48A1	HE-direct	-1.07377	7.22229
ENSG00000160211	G6PD	HE-direct	-1.08234	13.1768
ENSG00000160271	RALGDS	HE-direct	-1.09267	4.62642
ENSG00000130005	GAMT	HE-direct	-1.09541	2.48849
ENSG00000185955	C7orf61	HE-direct	-1.09878	1.71808
ENSG00000112514	CUTA	HE-direct	-1.10743	2.99046
ENSG00000185477	GPRIN3	HE-direct	-1.10986	1.82538
ENSG00000242221	PSG2	HE-direct	-1.11472	7.62089
ENSG00000216490	IFI30	HE-direct	-1.1361	4.57417
ENSG00000100605	ITPK1	HE-direct	-1.13983	7.75165
ENSG00000183077	AFMID	HE-direct	-1.15048	2.47364
ENSG00000160460	SPTBN4	HE-direct	-1.15381	4.08107
ENSG00000176909	MAMSTR	HE-direct	-1.15681	2.19384
ENSG00000146094	DOK3	HE-direct	-1.16205	7.35263
ENSG00000149300	C11orf52	HE-direct	-1.16621	1.6063
ENSG00000172613	RAD9A	HE-direct	-1.17022	10.4771
ENSG00000125434	SLC25A35	HE-direct	-1.17209	3.72185
ENSG00000185024	BRF1	HE-direct	-1.17693	3.12817
ENSG00000179918	SEPHS2	HE-direct	-1.18342	7.48829
ENSG00000205476	CCDC85C	HE-direct	-1.18816	3.79472
ENSG00000109819	PPARGC1A	HE-direct	-1.18936	4.29012
ENSG00000167106	FAM102A	HE-direct	-1.20681	6.25991
ENSG00000006652	IFRD1	HE-direct	-1.20871	3.75993
ENSG00000177238	TRIM72	HE-direct	-1.21009	18.5395
ENSG00000115738	ID2	HE-direct	-1.21503	3.43769
ENSG00000189114	BLOC1S3	HE-direct	-1.21554	13.2122
ENSG00000241104	CEACAMP10	HE-direct	-1.21587	1.40932
ENSG00000101220	C20orf27	HE-direct	-1.21866	3.58866
ENSG00000119185	ITGB1BP1	HE-direct	-1.22889	5.45896
ENSG00000175182	FAM131A	HE-direct	-1.23799	13.4496
ENSG00000238005	AL391832.2	HE-direct	-1.2443	1.63361
ENSG00000124191	TOX2	HE-direct	-1.25282	14.5901
ENSG00000105613	MAST1	HE-direct	-1.26018	7.91409
ENSG00000137267	TUBB2A	HE-direct	-1.26453	16.2951
ENSG00000149091	DGKZ	HE-direct	-1.26733	6.61838
ENSG00000277639	AC007906.2	HE-direct	-1.26864	2.50218
ENSG00000135476	ESPL1	HE-direct	-1.27165	4.22687
ENSG00000160145	KALRN	HE-direct	-1.27182	7.19544
ENSG00000040275	SPDL1	HE-direct	-1.27802	6.21042
ENSG00000184163	C1QTNF12	HE-direct	-1.2783	3.27431
ENSG00000080511	RDH8	HE-direct	-1.28369	7.28521
ENSG00000167775	CD320	HE-direct	-1.28451	5.15255
ENSG00000149418	ST14	HE-direct	-1.28748	1.79665
ENSG00000186480	INSIG1	HE-direct	-1.28823	8.25832
ENSG00000162496	DHRS3	HE-direct	-1.29128	4.78783
ENSG00000167701	GPT	HE-direct	-1.29274	3.01731
ENSG00000178741	COX5A	HE-direct	-1.29551	3.37573
ENSG00000175946	KLHL38	HE-direct	-1.29617	2.92336
ENSG00000260442	ATP2A1-AS1	HE-direct	-1.30174	2.4679
ENSG00000163395	IGFN1	HE-direct	-1.30874	3.68222
ENSG00000132646	PCNA	HE-direct	-1.31246	3.67347
ENSG00000164746	C7orf57	HE-direct	-1.31834	5.47114
ENSG00000104833	TUBB4A	HE-direct	-1.32258	33.6592
ENSG00000104714	ERICH1	HE-direct	-1.33415	14.5045
ENSG00000006625	GGCT	HE-direct	-1.33813	4.62546
ENSG00000104626	ERI1	HE-direct	-1.34192	6.69428
ENSG00000125089	SH3TC1	HE-direct	-1.34676	8.31614
ENSG00000175866	BAIAP2	HE-direct	-1.34682	27.7145
ENSG00000105649	RAB3A	HE-direct	-1.34772	5.85357
ENSG00000229891	LINC01315	HE-direct	-1.35064	3.52717
ENSG00000251576	LINC01267	HE-direct	-1.35748	2.6833
ENSG00000168071	CCDC88B	HE-direct	-1.36587	3.54363
ENSG00000123892	RAB38	HE-direct	-1.37603	7.43679
ENSG00000139405	RITA1	HE-direct	-1.39332	7.05377
ENSG00000196743	GM2A	HE-direct	-1.40304	9.11795
ENSG00000231439	WASIR2	HE-direct	-1.40468	1.40928
ENSG00000136810	TXN	HE-direct	-1.40694	4.16326
ENSG00000213889	PPM1N	HE-direct	-1.41058	1.66546
ENSG00000242612	DECR2	HE-direct	-1.41634	6.81379
ENSG00000058335	RASGRF1	HE-direct	-1.42293	6.66784
ENSG00000013563	DNASE1L1	HE-direct	-1.42436	10.3112
ENSG00000104892	KLC3	HE-direct	-1.43176	5.15369
ENSG00000228067	LINC01740	HE-direct	-1.43729	1.46018
ENSG00000198624	CCDC69	HE-direct	-1.44995	15.465
ENSG00000168476	REEP4	HE-direct	-1.45364	8.1203
ENSG00000183696	UPP1	HE-direct	-1.45857	13.1047
ENSG00000112759	SLC29A1	HE-direct	-1.46146	6.42384
ENSG00000185813	PCYT2	HE-direct	-1.47075	10.3301
ENSG00000117676	RPS6KA1	HE-direct	-1.47734	8.65556
ENSG00000196976	LAGE3	HE-direct	-1.48403	5.25881
ENSG00000106617	PRKAG2	HE-direct	-1.4865	10.2916
ENSG00000167705	RILP	HE-direct	-1.48971	8.87481
ENSG00000235295	LINC01634	HE-direct	-1.49611	2.08035
ENSG00000256508	MRGPRF-AS1	HE-direct	-1.50636	1.70563
ENSG00000118156	ZNF541	HE-direct	-1.51344	1.60803
ENSG00000117308	GALE	HE-direct	-1.52215	7.51619
ENSG00000006634	DBF4	HE-direct	-1.52532	21.3342
ENSG00000166900	STX3	HE-direct	-1.5308	16.5764
ENSG00000115163	CENPA	HE-direct	-1.5347	8.14349
ENSG00000183668	PSG9	HE-direct	-1.54016	8.28083
ENSG00000186193	SAPCD2	HE-direct	-1.54185	3.71105
ENSG00000166508	MCM7	HE-direct	-1.54869	12.6436
ENSG00000119986	AVPI1	HE-direct	-1.56598	9.93113
ENSG00000141524	TMC6	HE-direct	-1.56913	4.2328
ENSG00000105516	DBP	HE-direct	-1.57532	3.248
ENSG00000088320	REM1	HE-direct	-1.57824	11.2268
ENSG00000233354	LINC00028	HE-direct	-1.58035	3.15352
ENSG00000253368	TRNP1	HE-direct	-1.59543	6.67355
ENSG00000167895	TMC8	HE-direct	-1.62418	2.20108
ENSG00000144136	SLC20A1	HE-direct	-1.62632	45.5632
ENSG00000221826	PSG3	HE-direct	-1.63333	7.91864
ENSG00000173599	PC	HE-direct	-1.63442	9.57175
ENSG00000111087	GLI1	HE-direct	-1.63635	6.05173
ENSG00000257838	OTOAP1	HE-direct	-1.63814	2.34849
ENSG00000164855	TMEM184A	HE-direct	-1.67178	4.2445
ENSG00000053108	FSTL4	HE-direct	-1.68788	3.94374
ENSG00000070808	CAMK2A	HE-direct	-1.7018	15.942
ENSG00000179148	ALOXE3	HE-direct	-1.71128	3.78525
ENSG00000266835	GAPLINC	HE-direct	-1.7219	5.49029
ENSG00000204941	PSG5	HE-direct	-1.73227	9.04926
ENSG00000183048	SLC25A10	HE-direct	-1.74252	6.39708
ENSG00000142945	KIF2C	HE-direct	-1.74733	6.08092
ENSG00000160949	TONSL	HE-direct	-1.75086	7.67138
ENSG00000076864	RAP1GAP	HE-direct	-1.76286	9.03995
ENSG00000100292	HMOX1	HE-direct	-1.80191	13.989
ENSG00000172935	MRGPRF	HE-direct	-1.8061	4.07818
ENSG00000134824	FADS2	HE-direct	-1.80921	10.6113
ENSG00000186862	PDZD7	HE-direct	-1.82088	11.0391
ENSG00000150967	ABCB9	HE-direct	-1.83773	9.55632
ENSG00000111696	NT5DC3	HE-direct	-1.86492	16.0857
ENSG00000170848	PSG6	HE-direct	-1.88956	21.2384
ENSG00000040608	RTN4R	HE-direct	-1.89051	9.59286
ENSG00000285427	SOD2-OT1	HE-direct	-1.89806	2.84857
ENSG00000168496	FEN1	HE-direct	-1.90701	13.4743
ENSG00000273032	DGCR5	HE-direct	-1.91141	10.3631
ENSG00000161664	ASB16	HE-direct	-1.92318	2.84973
ENSG00000138180	CEP55	HE-direct	-1.94331	8.22281
ENSG00000089685	BIRC5	HE-direct	-1.95002	8.55856
ENSG00000164744	SUN3	HE-direct	-1.95832	6.91006
ENSG00000237649	KIFC1	HE-direct	-1.96243	6.98681
ENSG00000173237	C11orf86	HE-direct	-2.01392	6.76321
ENSG00000155368	DBI	HE-direct	-2.01611	6.60091
ENSG00000181856	SLC2A4	HE-direct	-2.04466	7.11254
ENSG00000100297	MCM5	HE-direct	-2.04901	14.6971
ENSG00000105523	FAM83E	HE-direct	-2.05797	7.55071
ENSG00000014138	POLA2	HE-direct	-2.07109	12.3166
ENSG00000161980	POLR3K	HE-direct	-2.07963	7.66023
ENSG00000178999	AURKB	HE-direct	-2.08837	7.98459
ENSG00000161888	SPC24	HE-direct	-2.1039	7.66647
ENSG00000041515	MYO16	HE-direct	-2.10809	15.3711
ENSG00000174562	KLK15	HE-direct	-2.11077	4.33902
ENSG00000077009	NMRK2	HE-direct	-2.14014	9.06233
ENSG00000187634	SAMD11	HE-direct	-2.1904	11.2527
ENSG00000121152	NCAPH	HE-direct	-2.21763	8.41845
ENSG00000104889	RNASEH2A	HE-direct	-2.23541	11.9478
ENSG00000123329	ARHGAP9	HE-direct	-2.30253	9.53758
ENSG00000139269	INHBE	HE-direct	-2.31553	41.9763
ENSG00000175920	DOK7	HE-direct	-2.34484	11.0944
ENSG00000180383	DEFB124	HE-direct	-2.35994	9.38784
ENSG00000181577	C6orf223	HE-direct	-2.40185	5.33346
ENSG00000099194	SCD	HE-direct	-2.44047	23.9224
ENSG00000154920	EME1	HE-direct	-2.4415	8.76574
ENSG00000164708	PGAM2	HE-direct	-2.46167	7.19296
ENSG00000167711	SERPINF2	HE-direct	-2.48606	25.3766
ENSG00000049540	ELN	HE-direct	-2.51714	5.77998
ENSG00000185527	PDE6G	HE-direct	-2.52422	9.62401
ENSG00000237330	RNF223	HE-direct	-2.5341	28.648
ENSG00000168481	LGI3	HE-direct	-2.56219	9.54668
ENSG00000121769	FABP3	HE-direct	-2.57346	14.2458
ENSG00000187997	C17orf99	HE-direct	-2.58015	5.46131
ENSG00000168484	SFTPC	HE-direct	-2.58246	4.10045
ENSG00000235823	OLMALINC	HE-direct	-2.60274	17.2021
ENSG00000146755	TRIM50	HE-direct	-2.62287	5.05628
ENSG00000139914	FITM1	HE-direct	-2.66827	10.2283
ENSG00000161981	SNRNP25	HE-direct	-2.69701	19.3198
ENSG00000109846	CRYAB	HE-direct	-2.70838	28.4025
ENSG00000167513	CDT1	HE-direct	-2.71513	16.3805
ENSG00000167900	TK1	HE-direct	-2.81625	17.5796
ENSG00000094804	CDC6	HE-direct	-2.94791	31.145
ENSG00000176387	HSD11B2	HE-direct	-2.99675	7.78109
ENSG00000158246	TENT5B	HE-direct	-3.13856	16.3353
ENSG00000104879	CKM	HE-direct	-3.33737	8.15793
ENSG00000125968	ID1	HE-direct	-3.45955	25.9016
ENSG00000108823	SGCA	HE-direct	-3.4627	12.1546
ENSG00000131386	GALNT15	AT3-direct	4.66594	17.5651
ENSG00000128285	MCHR1	AT3-direct	4.5679	12.5412
ENSG00000128606	LRRC17	AT3-direct	4.28329	30.4976
ENSG00000115461	IGFBP5	AT3-direct	3.94645	21.6049
ENSG00000137809	ITGA11	AT3-direct	3.65566	12.8203
ENSG00000165495	PKNOX2	AT3-direct	3.64107	6.06588
ENSG00000233539	AC011294.1	AT3-direct	3.49676	14.6116
ENSG00000133048	CHI3L1	AT3-direct	3.38358	55.4377
ENSG00000178882	RFLNA	AT3-direct	3.31736	3.35494
ENSG00000249992	TMEM158	AT3-direct	3.27569	14.017
ENSG00000106484	MEST	AT3-direct	3.26092	9.72032
ENSG00000138435	CHRNA1	AT3-direct	3.22229	13.8288
ENSG00000160867	FGFR4	AT3-direct	3.22212	42.0775
ENSG00000162692	VCAM1	AT3-direct	3.19245	28.6413
ENSG00000108244	KRT23	AT3-direct	3.17037	2.95217
ENSG00000125965	GDF5	AT3-direct	3.15396	2.92576
ENSG00000005102	MEOX1	AT3-direct	3.11343	2.73666
ENSG00000166250	CLMP	AT3-direct	3.07477	13.4786
ENSG00000256612	CYP2B7P	AT3-direct	3.04273	11.1806
ENSG00000254226	LINC01933	AT3-direct	2.97908	5.52359
ENSG00000064886	CHI3L2	AT3-direct	2.96879	7.4122
ENSG00000115085	ZAP70	AT3-direct	2.93844	4.24141
ENSG00000186998	EMID1	AT3-direct	2.91979	7.01231
ENSG00000124143	ARHGAP40	AT3-direct	2.89916	19.5451
ENSG00000134627	PIWIL4	AT3-direct	2.87173	8.96195
ENSG00000113083	LOX	AT3-direct	2.86204	6.85088
ENSG00000012779	ALOX5	AT3-direct	2.85867	4.38957
ENSG00000162897	FCAMR	AT3-direct	2.85529	2.62407
ENSG00000130592	LSP1	AT3-direct	2.84255	4.66236
ENSG00000112499	SLC22A2	AT3-direct	2.83357	2.47673
ENSG00000164761	TNFRSF11B	AT3-direct	2.82557	12.7073
ENSG00000143147	GPR161	AT3-direct	2.80613	9.26478
ENSG00000049192	ADAMTS6	AT3-direct	2.79951	7.63598
ENSG00000006611	USH1C	AT3-direct	2.77457	5.06998
ENSG00000109758	HGFAC	AT3-direct	2.73696	4.95217
ENSG00000184374	COLEC10	AT3-direct	2.71608	8.35521
ENSG00000011347	SYT7	AT3-direct	2.71552	10.3312
ENSG00000168542	COL3A1	AT3-direct	2.69382	20.2439
ENSG00000113739	STC2	AT3-direct	2.68795	8.06412
ENSG00000117115	PADI2	AT3-direct	2.66052	7.22972
ENSG00000084628	NKAIN1	AT3-direct	2.62826	6.63434
ENSG00000197632	SERPINB2	AT3-direct	2.59512	6.05431
ENSG00000163041	H3-3A	AT3-direct	2.59485	25.4239
ENSG00000144810	COL8A1	AT3-direct	2.58124	17.8837
ENSG00000122641	INHBA	AT3-direct	2.57712	5.23759
ENSG00000183691	NOG	AT3-direct	2.55342	18.7947
ENSG00000196611	MMP1	AT3-direct	2.5477	6.07939
ENSG00000091986	CCDC80	AT3-direct	2.54506	25.8579
ENSG00000116678	LEPR	AT3-direct	2.53176	12.1238
ENSG00000003137	CYP26B1	AT3-direct	2.51313	7.93855
ENSG00000176907	TCIM	AT3-direct	2.50056	5.47018
ENSG00000138131	LOXL4	AT3-direct	2.48677	38.5478
ENSG00000111424	VDR	AT3-direct	2.48223	9.14883
ENSG00000197261	C6orf141	AT3-direct	2.4521	14.5414
ENSG00000198121	LPAR1	AT3-direct	2.43099	7.96503
ENSG00000149090	PAMR1	AT3-direct	2.41958	3.91608
ENSG00000155660	PDIA4	AT3-direct	2.41285	18.8545
ENSG00000099250	NRP1	AT3-direct	2.40525	5.80882
ENSG00000167371	PRRT2	AT3-direct	2.40348	4.51878
ENSG00000119865	CNRIP1	AT3-direct	2.40079	14.6108
ENSG00000105246	EBI3	AT3-direct	2.38547	8.12334
ENSG00000241697	TMEFF1	AT3-direct	2.35062	4.99318
ENSG00000198125	MB	AT3-direct	2.30923	3.31268
ENSG00000164056	SPRY1	AT3-direct	2.30499	38.6932
ENSG00000136630	HLX	AT3-direct	2.30485	14.8543
ENSG00000166257	SCN3B	AT3-direct	2.28447	7.57356
ENSG00000153404	PLEKHG4B	AT3-direct	2.27101	12.8509
ENSG00000148154	UGCG	AT3-direct	2.26132	15.6623
ENSG00000107562	CXCL12	AT3-direct	2.25844	16.806
ENSG00000138944	SHISAL1	AT3-direct	2.2584	3.26431
ENSG00000237372	UNQ6494	AT3-direct	2.24981	1.96609
ENSG00000196376	SLC35F1	AT3-direct	2.24756	2.86218
ENSG00000253882	AC099548.2	AT3-direct	2.24465	4.91809
ENSG00000146678	IGFBP1	AT3-direct	2.2315	6.06401
ENSG00000145685	LHFPL2	AT3-direct	2.21726	14.9008
ENSG00000267551	AC005264.1	AT3-direct	2.21605	2.55036
ENSG00000077238	IL4R	AT3-direct	2.19752	12.7725
ENSG00000173114	LRRN3	AT3-direct	2.18184	7.9712
ENSG00000258667	HIF1A-AS3	AT3-direct	2.15725	5.28919
ENSG00000134668	SPOCD1	AT3-direct	2.14863	2.62796
ENSG00000140943	MBTPS1	AT3-direct	2.14157	22.271
ENSG00000158270	COLEC12	AT3-direct	2.13959	12.3039
ENSG00000128595	CALU	AT3-direct	2.13467	44.3741
ENSG00000168386	FILIP1L	AT3-direct	2.12268	11.2466
ENSG00000087116	ADAMTS2	AT3-direct	2.10887	12.8787
ENSG00000057657	PRDM1	AT3-direct	2.1062	6.15721
ENSG00000148572	NRBF2	AT3-direct	2.10521	21.749
ENSG00000173068	BNC2	AT3-direct	2.10326	9.8949
ENSG00000100060	MFNG	AT3-direct	2.09689	13.3306
ENSG00000168743	NPNT	AT3-direct	2.08556	6.05277
ENSG00000134245	WNT2B	AT3-direct	2.0832	7.30776
ENSG00000113369	ARRDC3	AT3-direct	2.08199	21.3702
ENSG00000165434	PGM2L1	AT3-direct	2.07122	11.8968
ENSG00000173546	CSPG4	AT3-direct	2.06914	5.30432
ENSG00000168477	TNXB	AT3-direct	2.04655	7.04077
ENSG00000196787	H2AC11	AT3-direct	2.03561	7.06742
ENSG00000271614	ATP2B1-AS1	AT3-direct	2.03317	5.64157
ENSG00000164400	CSF2	AT3-direct	2.03294	5.22566
ENSG00000184678	H2BC21	AT3-direct	2.03046	9.73442
ENSG00000164171	ITGA2	AT3-direct	2.02452	5.09054
ENSG00000253522	MIR3142HG	AT3-direct	2.02173	4.1211
ENSG00000106571	GLI3	AT3-direct	2.02011	7.76623
ENSG00000163347	CLDN1	AT3-direct	2.01527	6.09921
ENSG00000173334	TRIB1	AT3-direct	1.99925	10.038
ENSG00000258818	RNASE4	AT3-direct	1.99438	2.75568
ENSG00000137875	BCL2L10	AT3-direct	1.97978	1.80619
ENSG00000240875	LINC00886	AT3-direct	1.97223	1.7224
ENSG00000185250	PPIL6	AT3-direct	1.96559	3.34834
ENSG00000155761	SPAG17	AT3-direct	1.96336	4.67811
ENSG00000075223	SEMA3C	AT3-direct	1.95626	5.51185
ENSG00000171608	PIK3CD	AT3-direct	1.95622	3.93868
ENSG00000182050	MGAT4C	AT3-direct	1.95337	2.1042
ENSG00000136158	SPRY2	AT3-direct	1.9483	8.22605
ENSG00000159200	RCAN1	AT3-direct	1.93963	7.19944
ENSG00000164050	PLXNB1	AT3-direct	1.92661	8.33508
ENSG00000167723	TRPV3	AT3-direct	1.92492	2.70932
ENSG00000266010	GATA6-AS1	AT3-direct	1.91873	3.25666
ENSG00000232973	CYP1B1-AS1	AT3-direct	1.91815	5.08065
ENSG00000138764	CCNG2	AT3-direct	1.91811	19.9895
ENSG00000152409	JMY	AT3-direct	1.91648	5.29
ENSG00000017427	IGF1	AT3-direct	1.90509	10.2045
ENSG00000180340	FZD2	AT3-direct	1.8997	10.3112
ENSG00000125538	IL1B	AT3-direct	1.8995	3.98888
ENSG00000258701	LINC00638	AT3-direct	1.89676	7.31815
ENSG00000154736	ADAMTS5	AT3-direct	1.88956	4.19988
ENSG00000205334	LINC01460	AT3-direct	1.88616	1.82729
ENSG00000146674	IGFBP3	AT3-direct	1.88612	4.30037
ENSG00000065809	FAM107B	AT3-direct	1.88202	9.13563
ENSG00000038427	VCAN	AT3-direct	1.87913	4.29757
ENSG00000189367	KIAA0408	AT3-direct	1.867	1.83905
ENSG00000169330	MINAR1	AT3-direct	1.86503	3.97514
ENSG00000011422	PLAUR	AT3-direct	1.86204	3.77045
ENSG00000113100	CDH9	AT3-direct	1.85931	4.74509
ENSG00000186665	C17orf58	AT3-direct	1.85857	8.51517
ENSG00000067141	NEO1	AT3-direct	1.85637	5.66864
ENSG00000144642	RBMS3	AT3-direct	1.8469	14.6337
ENSG00000224843	LINC00240	AT3-direct	1.84588	4.01441
ENSG00000259728	LINC00933	AT3-direct	1.84249	3.5284
ENSG00000169594	BNC1	AT3-direct	1.83723	5.29328
ENSG00000237172	B3GNT9	AT3-direct	1.83545	23.0067
ENSG00000229694	LINC00484	AT3-direct	1.83531	1.61144
ENSG00000142173	COL6A2	AT3-direct	1.83262	10.665
ENSG00000165617	DACT1	AT3-direct	1.83123	5.7595
ENSG00000154134	ROBO3	AT3-direct	1.82474	7.70294
ENSG00000131459	GFPT2	AT3-direct	1.82115	4.33015
ENSG00000197208	SLC22A4	AT3-direct	1.80875	7.62675
ENSG00000115641	FHL2	AT3-direct	1.79541	7.32316
ENSG00000197122	SRC	AT3-direct	1.79381	4.08339
ENSG00000177694	NAALADL2	AT3-direct	1.78192	3.10116
ENSG00000075213	SEMA3A	AT3-direct	1.78079	8.02111
ENSG00000124479	NDP	AT3-direct	1.78039	2.75402
ENSG00000026508	CD44	AT3-direct	1.77534	3.49667
ENSG00000148204	CRB2	AT3-direct	1.77479	2.14474
ENSG00000253276	CCDC71L	AT3-direct	1.76992	7.36619
ENSG00000165802	NSMF	AT3-direct	1.76722	24.0764
ENSG00000111145	ELK3	AT3-direct	1.76684	4.70607
ENSG00000105889	STEAP1B	AT3-direct	1.7601	2.78555
ENSG00000231028	LINC00271	AT3-direct	1.76003	3.70162
ENSG00000188869	TMC3	AT3-direct	1.75814	2.74205
ENSG00000204311	PJVK	AT3-direct	1.75328	6.8932
ENSG00000174136	RGMB	AT3-direct	1.75035	20.0119
ENSG00000138080	EMILIN1	AT3-direct	1.74604	6.40609
ENSG00000123384	LRP1	AT3-direct	1.74456	5.39648
ENSG00000163297	ANTXR2	AT3-direct	1.74312	7.54979
ENSG00000008283	CYB561	AT3-direct	1.74264	17.8639
ENSG00000162946	DISC1	AT3-direct	1.74107	6.83285
ENSG00000086062	B4GALT1	AT3-direct	1.74029	11.8343
ENSG00000158528	PPP1R9A	AT3-direct	1.73791	8.04973
ENSG00000227467	LINC01537	AT3-direct	1.73507	1.84689
ENSG00000152894	PTPRK	AT3-direct	1.73461	3.57454
ENSG00000054938	CHRDL2	AT3-direct	1.73459	3.84785
ENSG00000073756	PTGS2	AT3-direct	1.72841	2.79494
ENSG00000134986	NREP	AT3-direct	1.72407	4.5843
ENSG00000110042	DTX4	AT3-direct	1.72364	9.93043
ENSG00000124813	RUNX2	AT3-direct	1.72364	5.13835
ENSG00000140481	CCDC33	AT3-direct	1.72241	2.76145
ENSG00000170365	SMAD1	AT3-direct	1.72171	5.19427
ENSG00000147872	PLIN2	AT3-direct	1.71695	5.20866
ENSG00000071537	SEL1L	AT3-direct	1.71604	8.16066
ENSG00000148848	ADAM12	AT3-direct	1.70771	3.69929
ENSG00000138356	AOX1	AT3-direct	1.70668	3.36907
ENSG00000239332	LINC01119	AT3-direct	1.70546	2.89224
ENSG00000154175	ABI3BP	AT3-direct	1.70314	2.80148
ENSG00000119681	LTBP2	AT3-direct	1.69692	3.69436
ENSG00000104213	PDGFRL	AT3-direct	1.69405	3.60966
ENSG00000151414	NEK7	AT3-direct	1.69399	17.2485
ENSG00000146592	CREB5	AT3-direct	1.69232	4.06116
ENSG00000146374	RSPO3	AT3-direct	1.69159	10.2432
ENSG00000104951	IL4I1	AT3-direct	1.69139	6.13914
ENSG00000164125	GASK1B	AT3-direct	1.69131	19.1436
ENSG00000105643	ARRDC2	AT3-direct	1.68969	18.1571
ENSG00000119408	NEK6	AT3-direct	1.68963	2.23245
ENSG00000116017	ARID3A	AT3-direct	1.68735	6.81539
ENSG00000125848	FLRT3	AT3-direct	1.6777	9.32605
ENSG00000182768	NGRN	AT3-direct	1.67509	14.9222
ENSG00000205913	SRRM2-AS1	AT3-direct	1.66562	4.88806
ENSG00000226711	FAM66C	AT3-direct	1.66079	3.41149
ENSG00000172995	ARPP21	AT3-direct	1.65875	3.59825
ENSG00000138829	FBN2	AT3-direct	1.65093	2.88582
ENSG00000132003	ZSWIM4	AT3-direct	1.6473	6.73949
ENSG00000156345	CDK20	AT3-direct	1.64382	7.54893
ENSG00000080644	CHRNA3	AT3-direct	1.64097	1.85029
ENSG00000135245	HILPDA	AT3-direct	1.63977	3.86037
ENSG00000131737	KRT34	AT3-direct	1.63859	2.48561
ENSG00000169918	OTUD7A	AT3-direct	1.63708	1.75987
ENSG00000128573	FOXP2	AT3-direct	1.63621	2.16392
ENSG00000229589	ACVR2B-AS1	AT3-direct	1.63525	4.05672
ENSG00000143384	MCL1	AT3-direct	1.6315	35.3037
ENSG00000140488	CELF6	AT3-direct	1.62874	1.46269
ENSG00000244731	C4A	AT3-direct	1.624	3.74392
ENSG00000108854	SMURF2	AT3-direct	1.62286	4.80562
ENSG00000169554	ZEB2	AT3-direct	1.61954	3.77045
ENSG00000260088	DDX59-AS1	AT3-direct	1.61945	1.54707
ENSG00000153823	PID1	AT3-direct	1.61864	4.18389
ENSG00000177943	MAMDC4	AT3-direct	1.61483	7.28893
ENSG00000196890	H2BU1	AT3-direct	1.61468	6.58658
ENSG00000074181	NOTCH3	AT3-direct	1.61373	7.01107
ENSG00000100100	PIK3IP1	AT3-direct	1.60952	17.6347
ENSG00000139289	PHLDA1	AT3-direct	1.60865	4.22887
ENSG00000147027	TMEM47	AT3-direct	1.60613	20.716
ENSG00000164465	DCBLD1	AT3-direct	1.5993	6.85221
ENSG00000180509	KCNE1	AT3-direct	1.59826	4.10819
ENSG00000164307	ERAP1	AT3-direct	1.59693	7.89363
ENSG00000164484	TMEM200A	AT3-direct	1.59498	7.4275
ENSG00000140945	CDH13	AT3-direct	1.59361	4.30383
ENSG00000182752	PAPPA	AT3-direct	1.59288	2.41089
ENSG00000255690	TRIL	AT3-direct	1.59177	1.7224
ENSG00000092969	TGFB2	AT3-direct	1.58997	7.21411
ENSG00000258839	MC1R	AT3-direct	1.58698	6.98563
ENSG00000110076	NRXN2	AT3-direct	1.58425	4.89942
ENSG00000174607	UGT8	AT3-direct	1.5837	1.86679
ENSG00000156140	ADAMTS3	AT3-direct	1.58136	5.7311
ENSG00000118257	NRP2	AT3-direct	1.58046	2.12315
ENSG00000164283	ESM1	AT3-direct	1.57502	2.15559
ENSG00000273129	PACERR	AT3-direct	1.57393	1.76196
ENSG00000181588	MEX3D	AT3-direct	1.57306	16.8918
ENSG00000115165	CYTIP	AT3-direct	1.57246	7.89113
ENSG00000121964	GTDC1	AT3-direct	1.57007	13.7505
ENSG00000204262	COL5A2	AT3-direct	1.56473	4.62642
ENSG00000198873	GRK5	AT3-direct	1.56299	12.7162
ENSG00000172817	CYP7B1	AT3-direct	1.55998	4.57285
ENSG00000167193	CRK	AT3-direct	1.55879	15.4624
ENSG00000196972	SMIM10L2B	AT3-direct	1.55471	2.62827
ENSG00000057019	DCBLD2	AT3-direct	1.54959	5.34587
ENSG00000137713	PPP2R1B	AT3-direct	1.54908	21.1101
ENSG00000180875	GREM2	AT3-direct	1.54867	1.33602
ENSG00000155111	CDK19	AT3-direct	1.54254	11.2525
ENSG00000058085	LAMC2	AT3-direct	1.54044	3.37467
ENSG00000134955	SLC37A2	AT3-direct	1.53909	3.35187
ENSG00000117148	ACTL8	AT3-direct	1.53811	2.0972
ENSG00000047457	CP	AT3-direct	1.53754	7.18763
ENSG00000139926	FRMD6	AT3-direct	1.5367	3.45166
ENSG00000070778	PTPN21	AT3-direct	1.53568	5.33854
ENSG00000256043	CTSO	AT3-direct	1.53394	3.82271
ENSG00000165030	NFIL3	AT3-direct	1.53307	3.59825
ENSG00000164983	TMEM65	AT3-direct	1.53016	6.08845
ENSG00000169604	ANTXR1	AT3-direct	1.53	13.1896
ENSG00000155011	DKK2	AT3-direct	1.52967	1.32808
ENSG00000231574	LINC02015	AT3-direct	1.52819	2.69285
ENSG00000166068	SPRED1	AT3-direct	1.52789	13.5461
ENSG00000135503	ACVR1B	AT3-direct	1.52666	6.26811
ENSG00000187689	AMTN	AT3-direct	1.52568	1.52614
ENSG00000189056	RELN	AT3-direct	1.52514	2.65261
ENSG00000167601	AXL	AT3-direct	1.52434	3.17394
ENSG00000122862	SRGN	AT3-direct	1.51846	4.58111
ENSG00000088899	LZTS3	AT3-direct	1.51647	12.2629
ENSG00000185650	ZFP36L1	AT3-direct	1.51432	9.20565
ENSG00000116132	PRRX1	AT3-direct	1.51406	6.35177
ENSG00000011465	DCN	AT3-direct	1.51161	10.7365
ENSG00000168672	LRATD2	AT3-direct	1.51156	7.02665
ENSG00000143603	KCNN3	AT3-direct	1.50914	1.48837
ENSG00000116016	EPAS1	AT3-direct	1.50487	3.50647
ENSG00000168214	RBPJ	AT3-direct	1.50168	15.4088
ENSG00000118898	PPL	AT3-direct	1.49978	4.72539
ENSG00000247950	SEC24B-AS1	AT3-direct	1.498	3.03113
ENSG00000231298	MANCR	AT3-direct	1.49748	2.96948
ENSG00000153246	PLA2R1	AT3-direct	1.49417	7.50103
ENSG00000227051	C14orf132	AT3-direct	1.49345	8.14188
ENSG00000039139	DNAH5	AT3-direct	1.48961	4.85577
ENSG00000117298	ECE1	AT3-direct	1.48526	18.0139
ENSG00000138685	FGF2	AT3-direct	1.48365	2.56517
ENSG00000100784	RPS6KA5	AT3-direct	1.4796	4.85234
ENSG00000267121	AC008105.3	AT3-direct	1.4786	17.6892
ENSG00000123643	SLC36A1	AT3-direct	1.47756	4.16102
ENSG00000140323	DISP2	AT3-direct	1.47215	4.25723
ENSG00000215853	RPTN	AT3-direct	1.47143	1.60409
ENSG00000158445	KCNB1	AT3-direct	1.47052	1.68335
ENSG00000162631	NTNG1	AT3-direct	1.46964	1.65417
ENSG00000143867	OSR1	AT3-direct	1.46633	2.57645
ENSG00000130720	FIBCD1	AT3-direct	1.46577	3.94322
ENSG00000117501	MROH9	AT3-direct	1.46553	1.49695
ENSG00000172179	PRL	AT3-direct	1.46276	2.16538
ENSG00000258183	LINC02392	AT3-direct	1.46257	2.13017
ENSG00000213071	LPAL2	AT3-direct	1.46242	1.9728
ENSG00000135318	NT5E	AT3-direct	1.45776	9.3651
ENSG00000069188	SDK2	AT3-direct	1.45733	1.91164
ENSG00000185361	TNFAIP8L1	AT3-direct	1.45459	3.89606
ENSG00000182749	PAQR7	AT3-direct	1.44844	16.9091
ENSG00000105227	PRX	AT3-direct	1.44178	3.91657
ENSG00000163818	LZTFL1	AT3-direct	1.4414	10.9233
ENSG00000141696	P3H4	AT3-direct	1.43858	21.0328
ENSG00000196366	C9orf163	AT3-direct	1.43653	2.32276
ENSG00000136048	DRAM1	AT3-direct	1.43562	4.11845
ENSG00000023445	BIRC3	AT3-direct	1.43224	1.85989
ENSG00000281912	LINC01144	AT3-direct	1.4264	3.52708
ENSG00000106511	MEOX2	AT3-direct	1.42597	2.17649
ENSG00000197457	STMN3	AT3-direct	1.42491	1.39917
ENSG00000162814	SPATA17	AT3-direct	1.42179	1.42002
ENSG00000203685	STUM	AT3-direct	1.41925	3.27957
ENSG00000125772	GPCPD1	AT3-direct	1.41906	5.89191
ENSG00000047932	GOPC	AT3-direct	1.41835	9.31995
ENSG00000111799	COL12A1	AT3-direct	1.41759	3.00375
ENSG00000245498	AP000866.1	AT3-direct	1.41595	7.98761
ENSG00000062716	VMP1	AT3-direct	1.41405	7.66088
ENSG00000100027	YPEL1	AT3-direct	1.40982	6.27021
ENSG00000155729	KCTD18	AT3-direct	1.40873	12.1671
ENSG00000056558	TRAF1	AT3-direct	1.40869	2.03528
ENSG00000230590	FTX	AT3-direct	1.40612	9.64708
ENSG00000137501	SYTL2	AT3-direct	1.40594	5.19747
ENSG00000127511	SIN3B	AT3-direct	1.40501	8.21086
ENSG00000151623	NR3C2	AT3-direct	1.40473	3.78825
ENSG00000011028	MRC2	AT3-direct	1.4014	5.35681
ENSG00000145919	BOD1	AT3-direct	1.39996	9.28636
ENSG00000163092	XIRP2	AT3-direct	1.39955	1.38355
ENSG00000026297	RNASET2	AT3-direct	1.39835	7.2064
ENSG00000035115	SH3YL1	AT3-direct	1.39439	8.60276
ENSG00000118432	CNR1	AT3-direct	1.39172	2.28407
ENSG00000065534	MYLK	AT3-direct	1.38398	2.92382
ENSG00000163617	CCDC191	AT3-direct	1.38191	6.24798
ENSG00000111186	WNT5B	AT3-direct	1.38141	5.64783
ENSG00000274290	H2BC6	AT3-direct	1.3809	3.30076
ENSG00000267169	AC022098.1	AT3-direct	1.37567	4.30065
ENSG00000145779	TNFAIP8	AT3-direct	1.37518	2.46027
ENSG00000140450	ARRDC4	AT3-direct	1.37429	7.34784
ENSG00000224186	C5orf66	AT3-direct	1.37428	1.49944
ENSG00000133065	SLC41A1	AT3-direct	1.37391	4.95217
ENSG00000173262	SLC2A14	AT3-direct	1.37319	2.75824
ENSG00000143878	RHOB	AT3-direct	1.37237	4.34248
ENSG00000050165	DKK3	AT3-direct	1.37177	9.9408
ENSG00000085117	CD82	AT3-direct	1.37042	5.27743
ENSG00000250331	LINC01340	AT3-direct	1.36946	1.4395
ENSG00000213654	GPSM3	AT3-direct	1.36653	3.74894
ENSG00000077585	GPR137B	AT3-direct	1.36571	10.02
ENSG00000115221	ITGB6	AT3-direct	1.36465	2.345
ENSG00000181274	FRAT2	AT3-direct	1.36387	5.63019
ENSG00000122584	NXPH1	AT3-direct	1.36346	8.20353
ENSG00000179242	CDH4	AT3-direct	1.36142	3.67902
ENSG00000108551	RASD1	AT3-direct	1.35843	1.6628
ENSG00000256576	LINC02361	AT3-direct	1.35804	1.73811
ENSG00000079931	MOXD1	AT3-direct	1.35565	16.7757
ENSG00000185532	PRKG1	AT3-direct	1.35365	4.30516
ENSG00000110881	ASIC1	AT3-direct	1.35308	1.38346
ENSG00000221817	PPP3CB-AS1	AT3-direct	1.35301	5.21016
ENSG00000147421	HMBOX1	AT3-direct	1.35098	6.90141
ENSG00000170558	CDH2	AT3-direct	1.34989	7.74735
ENSG00000128641	MYO1B	AT3-direct	1.34554	3.20363
ENSG00000151322	NPAS3	AT3-direct	1.34428	3.95674
ENSG00000196358	NTNG2	AT3-direct	1.34357	2.70802
ENSG00000116260	QSOX1	AT3-direct	1.34288	4.55613
ENSG00000187391	MAGI2	AT3-direct	1.34001	6.51463
ENSG00000197584	KCNMB2	AT3-direct	1.33983	1.73501
ENSG00000144560	VGLL4	AT3-direct	1.33741	5.21916
ENSG00000143641	GALNT2	AT3-direct	1.33663	5.24856
ENSG00000159674	SPON2	AT3-direct	1.33198	8.08066
ENSG00000111801	BTN3A3	AT3-direct	1.32276	10.3635
ENSG00000138386	NAB1	AT3-direct	1.32224	10.1791
ENSG00000183091	NEB	AT3-direct	1.32152	2.0749
ENSG00000117586	TNFSF4	AT3-direct	1.32018	3.2038
ENSG00000261879	AC087500.1	AT3-direct	1.31985	2.29465
ENSG00000183287	CCBE1	AT3-direct	1.31948	3.26763
ENSG00000197162	ZNF785	AT3-direct	1.31866	2.60843
ENSG00000175906	ARL4D	AT3-direct	1.31424	3.44645
ENSG00000075426	FOSL2	AT3-direct	1.31371	3.20713
ENSG00000170162	VGLL2	AT3-direct	1.31154	3.90773
ENSG00000147454	SLC25A37	AT3-direct	1.31053	3.72765
ENSG00000134070	IRAK2	AT3-direct	1.3101	2.99985
ENSG00000075420	FNDC3B	AT3-direct	1.30835	3.43134
ENSG00000168646	AXIN2	AT3-direct	1.30723	2.79517
ENSG00000148926	ADM	AT3-direct	1.30654	4.13053
ENSG00000265366	GLUD1P2	AT3-direct	1.30566	1.44787
ENSG00000163513	TGFBR2	AT3-direct	1.30307	6.24742
ENSG00000197223	C1D	AT3-direct	1.30174	4.40037
ENSG00000088826	SMOX	AT3-direct	1.29968	6.65591
ENSG00000071127	WDR1	AT3-direct	1.29891	13.5414
ENSG00000151790	TDO2	AT3-direct	1.29828	4.83549
ENSG00000153976	HS3ST3A1	AT3-direct	1.29827	1.96155
ENSG00000134363	FST	AT3-direct	1.2969	1.97476
ENSG00000170209	ANKK1	AT3-direct	1.29089	2.23691
ENSG00000078177	N4BP2	AT3-direct	1.28992	2.72973
ENSG00000168062	BATF2	AT3-direct	1.28898	2.24588
ENSG00000115963	RND3	AT3-direct	1.28696	14.0648
ENSG00000246339	EXTL3-AS1	AT3-direct	1.28612	3.17252
ENSG00000033327	GAB2	AT3-direct	1.28494	1.60662
ENSG00000112139	MDGA1	AT3-direct	1.28386	3.82681
ENSG00000188070	C11orf95	AT3-direct	1.28207	8.92161
ENSG00000025708	TYMP	AT3-direct	1.28154	1.906
ENSG00000213694	S1PR3	AT3-direct	1.28144	4.09288
ENSG00000243649	CFB	AT3-direct	1.28034	3.25666
ENSG00000150347	ARID5B	AT3-direct	1.27923	9.51513
ENSG00000162433	AK4	AT3-direct	1.27833	4.00159
ENSG00000059804	SLC2A3	AT3-direct	1.27831	4.10867
ENSG00000130477	UNC13A	AT3-direct	1.27704	2.3838
ENSG00000065978	YBX1	AT3-direct	1.27605	14.907
ENSG00000114739	ACVR2B	AT3-direct	1.27568	5.19067
ENSG00000229563	LINC01204	AT3-direct	1.27387	1.62854
ENSG00000078399	HOXA9	AT3-direct	1.27217	8.28048
ENSG00000091831	ESR1	AT3-direct	1.2711	3.02774
ENSG00000182197	EXT1	AT3-direct	1.27048	4.84001
ENSG00000100234	TIMP3	AT3-direct	1.26726	8.95294
ENSG00000109927	TECTA	AT3-direct	1.26606	2.2327
ENSG00000118495	PLAGL1	AT3-direct	1.26439	4.03866
ENSG00000198959	TGM2	AT3-direct	1.26394	4.68926
ENSG00000141448	GATA6	AT3-direct	1.25971	2.58998
ENSG00000171206	TRIM8	AT3-direct	1.25702	10.9384
ENSG00000196123	KIAA0895L	AT3-direct	1.2566	6.63107
ENSG00000145358	DDIT4L	AT3-direct	1.25553	3.89712
ENSG00000102181	CD99L2	AT3-direct	1.25469	14.4825
ENSG00000186976	EFCAB6	AT3-direct	1.25448	1.98742
ENSG00000285793	ANAPC1P2	AT3-direct	1.25335	1.91345
ENSG00000109436	TBC1D9	AT3-direct	1.25228	2.68029
ENSG00000145743	FBXL17	AT3-direct	1.2519	7.01231
ENSG00000132530	XAF1	AT3-direct	1.2508	2.66399
ENSG00000169239	CA5B	AT3-direct	1.25006	6.24473
ENSG00000213949	ITGA1	AT3-direct	1.24983	3.36631
ENSG00000173950	XXYLT1	AT3-direct	1.24824	9.49886
ENSG00000171132	PRKCE	AT3-direct	1.24781	2.92382
ENSG00000170442	KRT86	AT3-direct	1.24772	1.86065
ENSG00000196814	MVB12B	AT3-direct	1.24617	3.15848
ENSG00000158406	H4C8	AT3-direct	1.24615	3.07162
ENSG00000164442	CITED2	AT3-direct	1.24421	9.37824
ENSG00000100307	CBX7	AT3-direct	1.24303	14.6075
ENSG00000277117	FP565260.3	AT3-direct	1.23997	1.71807
ENSG00000180354	MTURN	AT3-direct	1.23702	3.13978
ENSG00000115548	KDM3A	AT3-direct	1.23685	5.85022
ENSG00000133121	STARD13	AT3-direct	1.23635	2.27456
ENSG00000154511	DIPK1A	AT3-direct	1.23584	6.22069
ENSG00000101665	SMAD7	AT3-direct	1.23576	4.10111
ENSG00000117020	AKT3	AT3-direct	1.23267	4.51093
ENSG00000121898	CPXM2	AT3-direct	1.23215	8.51481
ENSG00000156639	ZFAND3	AT3-direct	1.22837	14.5241
ENSG00000003989	SLC7A2	AT3-direct	1.22727	2.06062
ENSG00000153234	NR4A2	AT3-direct	1.22619	3.95998
ENSG00000179869	ABCA13	AT3-direct	1.22556	1.31043
ENSG00000129038	LOXL1	AT3-direct	1.22466	2.96929
ENSG00000174628	IQCK	AT3-direct	1.22285	10.3103
ENSG00000196517	SLC6A9	AT3-direct	1.22214	1.65882
ENSG00000118503	TNFAIP3	AT3-direct	1.22096	2.26841
ENSG00000152102	FAM168B	AT3-direct	1.22073	6.54909
ENSG00000105974	CAV1	AT3-direct	1.22029	4.29757
ENSG00000100092	SH3BP1	AT3-direct	1.22025	1.63764
ENSG00000139668	WDFY2	AT3-direct	1.21829	5.41804
ENSG00000167191	GPRC5B	AT3-direct	1.21714	3.03113
ENSG00000083857	FAT1	AT3-direct	1.2166	1.31452
ENSG00000238197	PAXBP1-AS1	AT3-direct	1.21624	2.52289
ENSG00000108187	PBLD	AT3-direct	1.21566	3.95998
ENSG00000180801	ARSJ	AT3-direct	1.21372	8.29996
ENSG00000270276	H4C15	AT3-direct	1.21338	1.48753
ENSG00000119487	MAPKAP1	AT3-direct	1.21246	24.0234
ENSG00000168769	TET2	AT3-direct	1.21085	2.22556
ENSG00000163703	CRELD1	AT3-direct	1.21084	4.06502
ENSG00000283154	IQCJ-SCHIP1	AT3-direct	1.20971	2.80271
ENSG00000174791	RIN1	AT3-direct	1.20504	5.98872
ENSG00000274070	CASTOR2	AT3-direct	1.20428	8.74872
ENSG00000175155	YPEL2	AT3-direct	1.19973	4.23543
ENSG00000090530	P3H2	AT3-direct	1.1977	3.88205
ENSG00000135205	CCDC146	AT3-direct	1.19663	4.04142
ENSG00000157601	MX1	AT3-direct	1.19615	2.0826
ENSG00000258738	AL121603.2	AT3-direct	1.19574	5.34991
ENSG00000071246	VASH1	AT3-direct	1.19381	4.34257
ENSG00000076641	PAG1	AT3-direct	1.19343	2.64442
ENSG00000172059	KLF11	AT3-direct	1.19097	1.71276
ENSG00000164418	GRIK2	AT3-direct	1.19061	5.08505
ENSG00000183775	KCTD16	AT3-direct	1.19014	4.29942
ENSG00000153936	HS2ST1	AT3-direct	1.18578	10.9978
ENSG00000250337	PURPL	AT3-direct	1.18477	5.37894
ENSG00000251359	WWC2-AS2	AT3-direct	1.18411	2.04212
ENSG00000277443	MARCKS	AT3-direct	1.18409	4.30037
ENSG00000226174	TEX22	AT3-direct	1.18084	1.46108
ENSG00000144802	NFKBIZ	AT3-direct	1.17826	1.87897
ENSG00000181634	TNFSF15	AT3-direct	1.17645	3.44443
ENSG00000108960	MMD	AT3-direct	1.17611	9.70183
ENSG00000145335	SNCA	AT3-direct	1.17579	5.69892
ENSG00000091136	LAMB1	AT3-direct	1.17473	2.61542
ENSG00000087085	ACHE	AT3-direct	1.17432	2.76746
ENSG00000136378	ADAMTS7	AT3-direct	1.17422	5.33348
ENSG00000116991	SIPA1L2	AT3-direct	1.1739	1.88873
ENSG00000152763	DNAI4	AT3-direct	1.17357	2.91812
ENSG00000176809	LRRC37A3	AT3-direct	1.1711	2.4522
ENSG00000108771	DHX58	AT3-direct	1.16947	3.49792
ENSG00000276293	PIP4K2B	AT3-direct	1.16717	10.7865
ENSG00000115170	ACVR1	AT3-direct	1.16641	11.2196
ENSG00000134490	TMEM241	AT3-direct	1.16598	5.24509
ENSG00000196739	COL27A1	AT3-direct	1.16075	4.84639
ENSG00000116117	PARD3B	AT3-direct	1.1589	2.58302
ENSG00000033867	SLC4A7	AT3-direct	1.15866	1.65207
ENSG00000162430	SELENON	AT3-direct	1.15775	5.23037
ENSG00000150394	CDH8	AT3-direct	1.15756	3.18302
ENSG00000234840	LINC01239	AT3-direct	1.15637	6.42669
ENSG00000068971	PPP2R5B	AT3-direct	1.15577	4.84741
ENSG00000274211	SOCS7	AT3-direct	1.15501	2.78317
ENSG00000127663	KDM4B	AT3-direct	1.15363	9.56579
ENSG00000215375	MYL5	AT3-direct	1.15315	5.72333
ENSG00000178342	KCNG2	AT3-direct	1.15216	2.01139
ENSG00000167535	CACNB3	AT3-direct	1.15186	3.64394
ENSG00000241288	LINC02614	AT3-direct	1.15146	1.55352
ENSG00000139329	LUM	AT3-direct	1.15098	5.97041
ENSG00000142552	RCN3	AT3-direct	1.15071	7.58493
ENSG00000237461	AL359710.1	AT3-direct	1.14924	1.42024
ENSG00000144115	THNSL2	AT3-direct	1.14884	9.91345
ENSG00000196263	ZNF471	AT3-direct	1.14859	2.54937
ENSG00000153956	CACNA2D1	AT3-direct	1.14846	2.51073
ENSG00000106546	AHR	AT3-direct	1.14826	3.44424
ENSG00000245522	LINC02709	AT3-direct	1.14545	1.51071
ENSG00000078401	EDN1	AT3-direct	1.14195	2.12308
ENSG00000104856	RELB	AT3-direct	1.13778	9.96323
ENSG00000173011	TADA2B	AT3-direct	1.137	17.2697
ENSG00000115828	QPCT	AT3-direct	1.13694	3.87041
ENSG00000073711	PPP2R3A	AT3-direct	1.13467	3.79549
ENSG00000003436	TFPI	AT3-direct	1.1289	3.79004
ENSG00000198682	PAPSS2	AT3-direct	1.12839	4.56276
ENSG00000165312	OTUD1	AT3-direct	1.12449	5.80029
ENSG00000152402	GUCY1A2	AT3-direct	1.12405	2.62052
ENSG00000018408	WWTR1	AT3-direct	1.12327	12.3335
ENSG00000121316	PLBD1	AT3-direct	1.12046	6.10907
ENSG00000152104	PTPN14	AT3-direct	1.11955	2.52232
ENSG00000086619	ERO1B	AT3-direct	1.11951	4.21939
ENSG00000169429	CXCL8	AT3-direct	1.11794	2.74408
ENSG00000150093	ITGB1	AT3-direct	1.11566	3.26674
ENSG00000186470	BTN3A2	AT3-direct	1.11428	6.60713
ENSG00000130707	ASS1	AT3-direct	1.11126	3.94073
ENSG00000198947	DMD	AT3-direct	1.11105	2.40956
ENSG00000115415	STAT1	AT3-direct	1.11073	4.89909
ENSG00000244694	PTCHD4	AT3-direct	1.11021	2.51507
ENSG00000139910	NOVA1	AT3-direct	1.11014	5.04414
ENSG00000155511	GRIA1	AT3-direct	1.10996	3.00053
ENSG00000167972	ABCA3	AT3-direct	1.10714	3.41469
ENSG00000173083	HPSE	AT3-direct	1.10707	4.20692
ENSG00000115841	RMDN2	AT3-direct	1.10637	3.45274
ENSG00000131196	NFATC1	AT3-direct	1.10477	5.01807
ENSG00000160961	ZNF333	AT3-direct	1.10462	6.83136
ENSG00000124766	SOX4	AT3-direct	1.10444	2.60831
ENSG00000100767	PAPLN	AT3-direct	1.1044	1.97189
ENSG00000074416	MGLL	AT3-direct	1.10329	2.23706
ENSG00000245213	AC105285.1	AT3-direct	1.10291	2.62796
ENSG00000161638	ITGA5	AT3-direct	1.10096	2.4026
ENSG00000204366	ZBTB12	AT3-direct	1.09991	3.02844
ENSG00000197702	PARVA	AT3-direct	1.09961	8.47264
ENSG00000123933	MXD4	AT3-direct	1.09938	13.0872
ENSG00000257219	LNCOG	AT3-direct	1.09718	2.31281
ENSG00000259826	AC072061.1	AT3-direct	1.09713	1.89016
ENSG00000134247	PTGFRN	AT3-direct	1.09584	3.45744
ENSG00000137878	GCOM1	AT3-direct	1.09508	4.67211
ENSG00000064309	CDON	AT3-direct	1.09505	3.21717
ENSG00000165801	ARHGEF40	AT3-direct	1.09276	5.36989
ENSG00000038945	MSR1	AT3-direct	1.092	4.20972
ENSG00000258940	AL132639.2	AT3-direct	1.08984	1.86824
ENSG00000070759	TESK2	AT3-direct	1.08661	5.50392
ENSG00000165661	QSOX2	AT3-direct	1.08639	6.00399
ENSG00000229474	PATL2	AT3-direct	1.08613	3.85569
ENSG00000186409	CCDC30	AT3-direct	1.08611	2.67649
ENSG00000269821	KCNQ1OT1	AT3-direct	1.08595	1.39694
ENSG00000187546	AGMO	AT3-direct	1.08464	1.52497
ENSG00000245812	LINC02202	AT3-direct	1.08203	1.4129
ENSG00000119943	PYROXD2	AT3-direct	1.08046	6.61932
ENSG00000167074	TEF	AT3-direct	1.07922	5.65035
ENSG00000196664	TLR7	AT3-direct	1.07836	3.61167
ENSG00000065559	MAP2K4	AT3-direct	1.07704	3.10966
ENSG00000164080	RAD54L2	AT3-direct	1.07647	2.70064
ENSG00000150938	CRIM1	AT3-direct	1.0759	3.91279
ENSG00000117758	STX12	AT3-direct	1.0759	8.86721
ENSG00000277075	H2AC8	AT3-direct	1.07529	2.42011
ENSG00000112531	QKI	AT3-direct	1.07451	6.98624
ENSG00000179546	HTR1D	AT3-direct	1.07451	2.20421
ENSG00000119698	PPP4R4	AT3-direct	1.07336	2.8235
ENSG00000281404	LINC01176	AT3-direct	1.07317	2.47756
ENSG00000236144	TMEM147-AS1	AT3-direct	1.07183	3.3274
ENSG00000196700	ZNF512B	AT3-direct	1.0705	6.63963
ENSG00000122870	BICC1	AT3-direct	1.06985	4.32859
ENSG00000168874	ATOH8	AT3-direct	1.06946	4.47939
ENSG00000117016	RIMS3	AT3-direct	1.06925	1.77812
ENSG00000196227	FAM217B	AT3-direct	1.06887	3.1926
ENSG00000112576	CCND3	AT3-direct	1.06684	7.46028
ENSG00000100426	ZBED4	AT3-direct	1.06629	2.40369
ENSG00000133805	AMPD3	AT3-direct	1.0657	1.6108
ENSG00000111817	DSE	AT3-direct	1.06485	2.01352
ENSG00000121753	ADGRB2	AT3-direct	1.06464	2.77314
ENSG00000131095	GFAP	AT3-direct	1.0635	1.32861
ENSG00000178234	GALNT11	AT3-direct	1.0625	4.56614
ENSG00000128294	TPST2	AT3-direct	1.06181	10.7107
ENSG00000127528	KLF2	AT3-direct	1.06099	2.22697
ENSG00000261801	LOXL1-AS1	AT3-direct	1.06029	3.31616
ENSG00000041353	RAB27B	AT3-direct	1.05996	2.54787
ENSG00000151090	THRB	AT3-direct	1.05938	2.3646
ENSG00000259330	INAFM2	AT3-direct	1.05781	10.7365
ENSG00000116191	RALGPS2	AT3-direct	1.05755	4.54169
ENSG00000104635	SLC39A14	AT3-direct	1.05577	2.01074
ENSG00000203780	FANK1	AT3-direct	1.05532	2.42591
ENSG00000137309	HMGA1	AT3-direct	1.05415	2.19312
ENSG00000256235	SMIM3	AT3-direct	1.05407	3.32987
ENSG00000119138	KLF9	AT3-direct	1.05189	3.85661
ENSG00000183840	GPR39	AT3-direct	1.05187	2.86213
ENSG00000155090	KLF10	AT3-direct	1.05167	3.34599
ENSG00000138434	ITPRID2	AT3-direct	1.04799	5.38998
ENSG00000196411	EPHB4	AT3-direct	1.04721	4.23171
ENSG00000152952	PLOD2	AT3-direct	1.0466	3.62756
ENSG00000241163	LINC00877	AT3-direct	1.04537	1.51491
ENSG00000117174	ZNHIT6	AT3-direct	1.04203	12.7633
ENSG00000069869	NEDD4	AT3-direct	1.0415	1.93474
ENSG00000072682	P4HA2	AT3-direct	1.04091	2.75568
ENSG00000196357	ZNF565	AT3-direct	1.04029	2.79569
ENSG00000175727	MLXIP	AT3-direct	1.03634	2.47802
ENSG00000159167	STC1	AT3-direct	1.036	1.37154
ENSG00000259658	AC027559.1	AT3-direct	1.0355	2.3124
ENSG00000136542	GALNT5	AT3-direct	1.03538	2.34408
ENSG00000143590	EFNA3	AT3-direct	1.03438	2.16934
ENSG00000146083	RNF44	AT3-direct	1.03376	3.96907
ENSG00000163734	CXCL3	AT3-direct	1.03207	1.82386
ENSG00000011007	ELOA	AT3-direct	1.03159	4.05692
ENSG00000080546	SESN1	AT3-direct	1.03095	6.16704
ENSG00000136193	SCRN1	AT3-direct	1.03082	3.44357
ENSG00000167680	SEMA6B	AT3-direct	1.02827	1.79405
ENSG00000166432	ZMAT1	AT3-direct	1.02655	3.46414
ENSG00000123685	BATF3	AT3-direct	1.02595	2.25896
ENSG00000168427	KLHL30	AT3-direct	1.02331	3.47527
ENSG00000167785	ZNF558	AT3-direct	1.02304	6.12749
ENSG00000174721	FGFBP3	AT3-direct	1.01771	2.06745
ENSG00000185513	L3MBTL1	AT3-direct	1.01754	2.30436
ENSG00000149577	SIDT2	AT3-direct	1.0172	3.31878
ENSG00000159128	IFNGR2	AT3-direct	1.01611	5.48094
ENSG00000136842	TMOD1	AT3-direct	1.01474	1.54912
ENSG00000159788	RGS12	AT3-direct	1.01438	6.21092
ENSG00000196189	SEMA4A	AT3-direct	1.01427	2.21426
ENSG00000078098	FAP	AT3-direct	1.01361	2.2446
ENSG00000164010	ERMAP	AT3-direct	1.01341	3.46301
ENSG00000120805	ARL1	AT3-direct	1.01266	8.79433
ENSG00000109618	SEPSECS	AT3-direct	1.01232	5.79294
ENSG00000152558	TMEM123	AT3-direct	1.01213	3.93639
ENSG00000039560	RAI14	AT3-direct	1.01171	2.42183
ENSG00000145632	PLK2	AT3-direct	1.01046	5.78369
ENSG00000136244	IL6	AT3-direct	1.0102	1.34463
ENSG00000117013	KCNQ4	AT3-direct	1.00988	1.78074
ENSG00000143514	TP53BP2	AT3-direct	1.00766	2.38645
ENSG00000223776	LGALS8-AS1	AT3-direct	1.00705	1.63582
ENSG00000160062	ZBTB8A	AT3-direct	1.00559	4.52204
ENSG00000241769	LINC00893	AT3-direct	1.00552	1.49652
ENSG00000079150	FKBP7	AT3-direct	1.00478	2.75
ENSG00000169126	ARMC4	AT3-direct	1.0047	4.23648
ENSG00000257038	AP002761.3	AT3-direct	1.0027	2.33256
ENSG00000138622	HCN4	AT3-direct	1.00191	1.39963
ENSG00000135828	RNASEL	AT3-direct	1.00149	4.55712
ENSG00000159055	MIS18A	AT3-direct	-1.00004	3.06383
ENSG00000075239	ACAT1	AT3-direct	-1.00197	4.17713
ENSG00000129422	MTUS1	AT3-direct	-1.00303	3.47916
ENSG00000109919	MTCH2	AT3-direct	-1.00307	4.02443
ENSG00000107020	PLGRKT	AT3-direct	-1.00384	3.1559
ENSG00000172301	COPRS	AT3-direct	-1.00413	2.97566
ENSG00000107104	KANK1	AT3-direct	-1.00423	3.05857
ENSG00000214194	SMIM30	AT3-direct	-1.00441	2.60769
ENSG00000258791	LINC00520	AT3-direct	-1.00467	3.1634
ENSG00000229621	LINC01822	AT3-direct	-1.00536	1.61554
ENSG00000123119	NECAB1	AT3-direct	-1.0057	1.97141
ENSG00000014641	MDH1	AT3-direct	-1.00643	3.11276
ENSG00000135127	BICDL1	AT3-direct	-1.00673	2.68368
ENSG00000147036	LANCL3	AT3-direct	-1.00741	8.99196
ENSG00000155846	PPARGC1B	AT3-direct	-1.00978	1.93784
ENSG00000184831	APOO	AT3-direct	-1.01273	2.49401
ENSG00000251322	SHANK3	AT3-direct	-1.01726	2.92121
ENSG00000171130	ATP6V0E2	AT3-direct	-1.02005	2.95599
ENSG00000117118	SDHB	AT3-direct	-1.02036	4.03474
ENSG00000130222	GADD45G	AT3-direct	-1.02089	3.07275
ENSG00000155099	PIP4P2	AT3-direct	-1.02303	4.11257
ENSG00000172687	ZNF738	AT3-direct	-1.02465	2.3615
ENSG00000198039	ZNF273	AT3-direct	-1.02466	6.5843
ENSG00000136275	C7orf69	AT3-direct	-1.02599	5.89969
ENSG00000172115	CYCS	AT3-direct	-1.02735	4.00362
ENSG00000134809	TIMM10	AT3-direct	-1.02802	2.33614
ENSG00000117155	SSX2IP	AT3-direct	-1.02923	3.40874
ENSG00000227517	LINC01483	AT3-direct	-1.03173	1.64943
ENSG00000079459	FDFT1	AT3-direct	-1.0318	6.07202
ENSG00000114654	EFCC1	AT3-direct	-1.03211	4.0634
ENSG00000175548	ALG10B	AT3-direct	-1.03293	4.21367
ENSG00000005022	SLC25A5	AT3-direct	-1.03447	6.50158
ENSG00000148834	GSTO1	AT3-direct	-1.03457	2.34485
ENSG00000183323	CCDC125	AT3-direct	-1.03533	5.58465
ENSG00000129484	PARP2	AT3-direct	-1.03613	7.11362
ENSG00000109881	CCDC34	AT3-direct	-1.03675	2.86707
ENSG00000100031	GGT1	AT3-direct	-1.03717	3.88579
ENSG00000168393	DTYMK	AT3-direct	-1.03762	2.24322
ENSG00000135976	ANKRD36	AT3-direct	-1.03774	1.45955
ENSG00000134115	CNTN6	AT3-direct	-1.03824	1.64136
ENSG00000111775	COX6A1	AT3-direct	-1.03839	2.43551
ENSG00000144681	STAC	AT3-direct	-1.03928	6.34432
ENSG00000105642	KCNN1	AT3-direct	-1.0393	2.30352
ENSG00000204711	C9orf135	AT3-direct	-1.04056	1.55814
ENSG00000250479	CHCHD10	AT3-direct	-1.04372	2.85534
ENSG00000221866	PLXNA4	AT3-direct	-1.04407	1.62644
ENSG00000173848	NET1	AT3-direct	-1.04452	7.38285
ENSG00000197008	ZNF138	AT3-direct	-1.04645	4.9517
ENSG00000087301	TXNDC16	AT3-direct	-1.04706	3.10029
ENSG00000148935	GAS2	AT3-direct	-1.04846	1.37966
ENSG00000179071	CCDC89	AT3-direct	-1.04957	3.08508
ENSG00000231607	DLEU2	AT3-direct	-1.04982	2.69488
ENSG00000166881	NEMP1	AT3-direct	-1.05076	3.82726
ENSG00000154803	FLCN	AT3-direct	-1.05157	14.2288
ENSG00000152779	SLC16A12	AT3-direct	-1.05217	1.36166
ENSG00000124588	NQO2	AT3-direct	-1.05435	3.45322
ENSG00000137547	MRPL15	AT3-direct	-1.05634	3.26674
ENSG00000106462	EZH2	AT3-direct	-1.05722	4.3255
ENSG00000021826	CPS1	AT3-direct	-1.0575	2.4715
ENSG00000023572	GLRX2	AT3-direct	-1.05894	3.22373
ENSG00000249550	LINC01234	AT3-direct	-1.06335	4.17595
ENSG00000162769	FLVCR1	AT3-direct	-1.06543	7.48781
ENSG00000147606	SLC26A7	AT3-direct	-1.06824	4.27206
ENSG00000104490	NCALD	AT3-direct	-1.06892	4.51093
ENSG00000177084	POLE	AT3-direct	-1.07044	2.18783
ENSG00000205592	MUC19	AT3-direct	-1.07235	2.83511
ENSG00000243224	AC006252.1	AT3-direct	-1.07268	2.00378
ENSG00000198208	RPS6KL1	AT3-direct	-1.07422	8.45391
ENSG00000141759	TXNL4A	AT3-direct	-1.07457	2.47916
ENSG00000164104	HMGB2	AT3-direct	-1.07458	2.1994
ENSG00000163687	DNASE1L3	AT3-direct	-1.07724	1.66463
ENSG00000198826	ARHGAP11A	AT3-direct	-1.0779	2.11739
ENSG00000154582	ELOC	AT3-direct	-1.08006	3.25462
ENSG00000138798	EGF	AT3-direct	-1.08133	4.8515
ENSG00000023697	DERA	AT3-direct	-1.08144	5.37326
ENSG00000170231	FABP6	AT3-direct	-1.08185	1.87309
ENSG00000125378	BMP4	AT3-direct	-1.08547	2.89865
ENSG00000170044	ZPLD1	AT3-direct	-1.09371	1.81822
ENSG00000198521	ZNF43	AT3-direct	-1.09551	13.2416
ENSG00000228784	LINC00954	AT3-direct	-1.09881	1.49682
ENSG00000151468	CCDC3	AT3-direct	-1.10336	1.79133
ENSG00000255980	AP000439.2	AT3-direct	-1.10405	3.99948
ENSG00000176485	PLAAT3	AT3-direct	-1.10485	5.82625
ENSG00000100167	SEPTIN3	AT3-direct	-1.10492	3.08181
ENSG00000230417	LINC00595	AT3-direct	-1.10886	2.13114
ENSG00000166228	PCBD1	AT3-direct	-1.11069	3.43072
ENSG00000204386	NEU1	AT3-direct	-1.11097	10.4108
ENSG00000137502	RAB30	AT3-direct	-1.11341	4.63647
ENSG00000249069	LINC01033	AT3-direct	-1.11377	2.10845
ENSG00000138395	CDK15	AT3-direct	-1.11426	2.21416
ENSG00000078070	MCCC1	AT3-direct	-1.1163	15.0222
ENSG00000231776	LINC01611	AT3-direct	-1.12132	1.48232
ENSG00000198010	DLGAP2	AT3-direct	-1.12168	1.59334
ENSG00000153485	TMEM251	AT3-direct	-1.12701	4.31598
ENSG00000184305	CCSER1	AT3-direct	-1.12795	2.03006
ENSG00000012211	PRICKLE3	AT3-direct	-1.12884	8.91546
ENSG00000115685	PPP1R7	AT3-direct	-1.13047	6.0993
ENSG00000143891	GALM	AT3-direct	-1.13174	3.40035
ENSG00000160951	PTGER1	AT3-direct	-1.13218	1.45684
ENSG00000136167	LCP1	AT3-direct	-1.1355	5.66928
ENSG00000103089	FA2H	AT3-direct	-1.13667	2.06115
ENSG00000161513	FDXR	AT3-direct	-1.13679	3.29883
ENSG00000158458	NRG2	AT3-direct	-1.1388	3.98403
ENSG00000110799	VWF	AT3-direct	-1.13914	2.56036
ENSG00000130208	APOC1	AT3-direct	-1.13937	1.36788
ENSG00000228013	IL6R-AS1	AT3-direct	-1.13976	1.65057
ENSG00000241837	ATP5PO	AT3-direct	-1.13994	2.61388
ENSG00000005249	PRKAR2B	AT3-direct	-1.14025	7.53124
ENSG00000133315	MACROD1	AT3-direct	-1.1446	3.10332
ENSG00000138771	SHROOM3	AT3-direct	-1.14465	2.55124
ENSG00000245534	RORA-AS1	AT3-direct	-1.14649	1.89179
ENSG00000189043	NDUFA4	AT3-direct	-1.14724	2.51006
ENSG00000151224	MAT1A	AT3-direct	-1.14805	4.528
ENSG00000163531	NFASC	AT3-direct	-1.14883	1.6057
ENSG00000171219	CDC42BPG	AT3-direct	-1.1501	1.74733
ENSG00000121281	ADCY7	AT3-direct	-1.15025	2.67649
ENSG00000135469	COQ10A	AT3-direct	-1.1503	4.14848
ENSG00000163781	TOPBP1	AT3-direct	-1.15223	2.74536
ENSG00000158560	DYNC1I1	AT3-direct	-1.1594	10.6624
ENSG00000159423	ALDH4A1	AT3-direct	-1.15992	9.47919
ENSG00000005187	ACSM3	AT3-direct	-1.16044	2.68387
ENSG00000168843	FSTL5	AT3-direct	-1.16079	10.7004
ENSG00000185909	KLHDC8B	AT3-direct	-1.161	3.29508
ENSG00000102393	GLA	AT3-direct	-1.16292	6.23692
ENSG00000151572	ANO4	AT3-direct	-1.16314	3.81596
ENSG00000104783	KCNN4	AT3-direct	-1.16328	2.39864
ENSG00000185697	MYBL1	AT3-direct	-1.16377	2.7974
ENSG00000159199	ATP5MC1	AT3-direct	-1.16428	3.82726
ENSG00000231437	LINC01750	AT3-direct	-1.16456	2.85861
ENSG00000105486	LIG1	AT3-direct	-1.16612	4.5001
ENSG00000187118	CMC1	AT3-direct	-1.16677	2.88719
ENSG00000153446	C16orf89	AT3-direct	-1.16871	7.04446
ENSG00000106355	LSM5	AT3-direct	-1.17328	2.50405
ENSG00000159147	DONSON	AT3-direct	-1.17395	10.3485
ENSG00000147231	RADX	AT3-direct	-1.17415	10.5549
ENSG00000197279	ZNF165	AT3-direct	-1.17664	2.88816
ENSG00000004660	CAMKK1	AT3-direct	-1.17773	7.78401
ENSG00000164124	TMEM144	AT3-direct	-1.1789	10.182
ENSG00000118855	MFSD1	AT3-direct	-1.18179	15.1494
ENSG00000103066	PLA2G15	AT3-direct	-1.18201	9.64133
ENSG00000112414	ADGRG6	AT3-direct	-1.18272	1.60677
ENSG00000132196	HSD17B7	AT3-direct	-1.18304	7.82916
ENSG00000182389	CACNB4	AT3-direct	-1.18473	1.56081
ENSG00000227857	AL358075.2	AT3-direct	-1.18566	1.49657
ENSG00000112299	VNN1	AT3-direct	-1.18574	2.5359
ENSG00000126953	TIMM8A	AT3-direct	-1.18595	7.64301
ENSG00000138696	BMPR1B	AT3-direct	-1.18699	2.33621
ENSG00000258920	FOXN3-AS1	AT3-direct	-1.1875	3.60219
ENSG00000234520	HRAT17	AT3-direct	-1.18986	2.95528
ENSG00000171813	PWWP2B	AT3-direct	-1.19182	5.85428
ENSG00000121236	TRIM6	AT3-direct	-1.19448	7.63863
ENSG00000119431	HDHD3	AT3-direct	-1.1945	4.0868
ENSG00000274605	PCCA-DT	AT3-direct	-1.19795	2.75816
ENSG00000174899	SLC66A1L	AT3-direct	-1.19875	3.15418
ENSG00000162390	ACOT11	AT3-direct	-1.19956	6.88045
ENSG00000182108	DEXI	AT3-direct	-1.19966	5.64505
ENSG00000226950	DANCR	AT3-direct	-1.20057	2.96948
ENSG00000116741	RGS2	AT3-direct	-1.20229	3.96575
ENSG00000070601	FRMPD1	AT3-direct	-1.20347	1.51071
ENSG00000171847	FAM90A1	AT3-direct	-1.20349	1.76182
ENSG00000154518	ATP5MC3	AT3-direct	-1.20473	3.61035
ENSG00000106399	RPA3	AT3-direct	-1.20481	2.55388
ENSG00000101187	SLCO4A1	AT3-direct	-1.20502	11.8054
ENSG00000185347	TEDC1	AT3-direct	-1.20556	4.47426
ENSG00000089356	FXYD3	AT3-direct	-1.20704	1.47312
ENSG00000120053	GOT1	AT3-direct	-1.20842	14.7237
ENSG00000235961	PNMA6A	AT3-direct	-1.20861	2.55983
ENSG00000163382	NAXE	AT3-direct	-1.20863	4.21669
ENSG00000231107	LINC01508	AT3-direct	-1.2113	4.72982
ENSG00000165948	IFI27L1	AT3-direct	-1.2123	3.81704
ENSG00000164070	HSPA4L	AT3-direct	-1.21364	5.56746
ENSG00000097021	ACOT7	AT3-direct	-1.21374	7.74542
ENSG00000175287	PHYHD1	AT3-direct	-1.21469	1.44294
ENSG00000111602	TIMELESS	AT3-direct	-1.21582	4.54417
ENSG00000075131	TIPIN	AT3-direct	-1.21803	6.04615
ENSG00000204257	HLA-DMA	AT3-direct	-1.21855	3.26431
ENSG00000154274	C4orf19	AT3-direct	-1.21878	6.22234
ENSG00000179873	NLRP11	AT3-direct	-1.22038	4.31195
ENSG00000266714	MYO15B	AT3-direct	-1.22363	4.14851
ENSG00000224141	MIR548XHG	AT3-direct	-1.2242	1.30321
ENSG00000092470	WDR76	AT3-direct	-1.22481	4.95451
ENSG00000182533	CAV3	AT3-direct	-1.22561	2.28681
ENSG00000033122	LRRC7	AT3-direct	-1.22607	4.05749
ENSG00000140263	SORD	AT3-direct	-1.22641	11.5779
ENSG00000228412	LNC-LBCS	AT3-direct	-1.23187	1.96158
ENSG00000147684	NDUFB9	AT3-direct	-1.23238	4.00504
ENSG00000049246	PER3	AT3-direct	-1.23487	2.89224
ENSG00000120306	CYSTM1	AT3-direct	-1.23522	5.08139
ENSG00000117152	RGS4	AT3-direct	-1.23545	2.92728
ENSG00000069122	ADGRF5	AT3-direct	-1.23592	2.1994
ENSG00000137804	NUSAP1	AT3-direct	-1.23615	2.37151
ENSG00000149554	CHEK1	AT3-direct	-1.23733	5.33801
ENSG00000006747	SCIN	AT3-direct	-1.23754	10.0707
ENSG00000138735	PDE5A	AT3-direct	-1.23927	3.17969
ENSG00000215246	AC116351.1	AT3-direct	-1.23999	5.27734
ENSG00000138769	CDKL2	AT3-direct	-1.2408	6.24541
ENSG00000137474	MYO7A	AT3-direct	-1.24111	1.65744
ENSG00000160352	ZNF714	AT3-direct	-1.2419	5.17168
ENSG00000109929	SC5D	AT3-direct	-1.24263	15.3766
ENSG00000224294	PINCR	AT3-direct	-1.24314	2.32249
ENSG00000142856	ITGB3BP	AT3-direct	-1.24348	3.43622
ENSG00000198937	CCDC167	AT3-direct	-1.2437	2.96306
ENSG00000152455	SUV39H2	AT3-direct	-1.2446	3.93038
ENSG00000135744	AGT	AT3-direct	-1.24731	3.44717
ENSG00000175445	LPL	AT3-direct	-1.24745	5.03855
ENSG00000051596	THOC3	AT3-direct	-1.24933	5.96499
ENSG00000108515	ENO3	AT3-direct	-1.24945	3.372
ENSG00000148362	PAXX	AT3-direct	-1.25698	3.81918
ENSG00000152137	HSPB8	AT3-direct	-1.25811	3.88312
ENSG00000184162	NR2C2AP	AT3-direct	-1.25975	3.97891
ENSG00000152078	TLCD4	AT3-direct	-1.26654	11.8386
ENSG00000110172	CHORDC1	AT3-direct	-1.27082	15.2169
ENSG00000182010	RTKN2	AT3-direct	-1.27311	2.53184
ENSG00000116750	UCHL5	AT3-direct	-1.27332	8.89589
ENSG00000231304	SGO1-AS1	AT3-direct	-1.27494	4.92869
ENSG00000131721	RHOXF2	AT3-direct	-1.27756	2.50377
ENSG00000112394	SLC16A10	AT3-direct	-1.27763	4.78783
ENSG00000165192	ASB11	AT3-direct	-1.278	3.52537
ENSG00000122483	CCDC18	AT3-direct	-1.28139	3.71099
ENSG00000160216	AGPAT3	AT3-direct	-1.28198	7.26731
ENSG00000137812	KNL1	AT3-direct	-1.2842	2.63506
ENSG00000166153	DEPDC4	AT3-direct	-1.28471	1.64404
ENSG00000165917	RAPSN	AT3-direct	-1.28546	4.02825
ENSG00000158104	HPD	AT3-direct	-1.28763	1.8289
ENSG00000163006	CCDC138	AT3-direct	-1.2877	3.83614
ENSG00000138669	PRKG2	AT3-direct	-1.2889	2.87965
ENSG00000144645	OSBPL10	AT3-direct	-1.2918	5.47714
ENSG00000135119	RNFT2	AT3-direct	-1.29188	6.41121
ENSG00000176438	SYNE3	AT3-direct	-1.2923	2.65915
ENSG00000146918	NCAPG2	AT3-direct	-1.29253	4.29434
ENSG00000182795	C1orf116	AT3-direct	-1.29542	1.59332
ENSG00000156869	FRRS1	AT3-direct	-1.29637	10.9568
ENSG00000172456	FGGY	AT3-direct	-1.29872	10.9651
ENSG00000211445	GPX3	AT3-direct	-1.29954	6.51818
ENSG00000180998	GPR137C	AT3-direct	-1.30169	5.55015
ENSG00000106013	ANKRD7	AT3-direct	-1.30305	2.68928
ENSG00000143375	CGN	AT3-direct	-1.30472	1.99218
ENSG00000120341	SEC16B	AT3-direct	-1.3048	2.40369
ENSG00000170293	CMTM8	AT3-direct	-1.30631	5.88244
ENSG00000162779	AXDND1	AT3-direct	-1.3064	1.94317
ENSG00000196350	ZNF729	AT3-direct	-1.30716	1.34654
ENSG00000145569	OTULINL	AT3-direct	-1.30804	2.67282
ENSG00000135547	HEY2	AT3-direct	-1.30902	3.337
ENSG00000138160	KIF11	AT3-direct	-1.31005	2.70912
ENSG00000130164	LDLR	AT3-direct	-1.31078	3.83708
ENSG00000135549	PKIB	AT3-direct	-1.31101	6.10542
ENSG00000187134	AKR1C1	AT3-direct	-1.31523	5.28538
ENSG00000168269	FOXI1	AT3-direct	-1.31603	2.37478
ENSG00000203837	PNLIPRP3	AT3-direct	-1.31857	9.1201
ENSG00000174004	NRROS	AT3-direct	-1.32023	1.70131
ENSG00000236700	LINC01010	AT3-direct	-1.32417	1.43383
ENSG00000183578	TNFAIP8L3	AT3-direct	-1.32454	1.6454
ENSG00000184220	CMSS1	AT3-direct	-1.32557	5.17985
ENSG00000151729	SLC25A4	AT3-direct	-1.32649	7.23323
ENSG00000248538	AC022784.1	AT3-direct	-1.3276	4.21602
ENSG00000226953	NCKAP5-AS2	AT3-direct	-1.32938	3.10258
ENSG00000126822	PLEKHG3	AT3-direct	-1.33097	4.52383
ENSG00000173947	PIFO	AT3-direct	-1.33105	1.36501
ENSG00000120729	MYOT	AT3-direct	-1.33145	3.78873
ENSG00000230082	PRRT3-AS1	AT3-direct	-1.33791	3.76798
ENSG00000139144	PIK3C2G	AT3-direct	-1.34299	4.19409
ENSG00000248197	LINC00290	AT3-direct	-1.34332	1.56998
ENSG00000261210	CLEC19A	AT3-direct	-1.34374	1.70646
ENSG00000163884	KLF15	AT3-direct	-1.34519	11.3652
ENSG00000197360	ZNF98	AT3-direct	-1.34526	1.62591
ENSG00000100344	PNPLA3	AT3-direct	-1.34547	4.85147
ENSG00000165501	LRR1	AT3-direct	-1.34619	5.39769
ENSG00000175766	EIF4E1B	AT3-direct	-1.34639	1.36788
ENSG00000274026	FAM27E3	AT3-direct	-1.34722	4.07665
ENSG00000157470	FAM81A	AT3-direct	-1.34855	5.72906
ENSG00000251365	LINC02236	AT3-direct	-1.34873	1.6981
ENSG00000171970	ZNF57	AT3-direct	-1.34882	8.87393
ENSG00000133328	PLAAT2	AT3-direct	-1.35454	2.122
ENSG00000249481	SPATS1	AT3-direct	-1.3574	1.91173
ENSG00000137960	GIPC2	AT3-direct	-1.36425	3.10258
ENSG00000154102	C16orf74	AT3-direct	-1.36513	2.25418
ENSG00000146070	PLA2G7	AT3-direct	-1.36667	14.5684
ENSG00000127325	BEST3	AT3-direct	-1.36837	5.34546
ENSG00000182901	RGS7	AT3-direct	-1.37045	10.9888
ENSG00000164035	EMCN	AT3-direct	-1.37111	2.01699
ENSG00000110723	EXPH5	AT3-direct	-1.37655	10.9581
ENSG00000111728	ST8SIA1	AT3-direct	-1.37736	1.89016
ENSG00000131730	CKMT2	AT3-direct	-1.37933	8.03858
ENSG00000205126	ACCSL	AT3-direct	-1.38144	1.76753
ENSG00000171954	CYP4F22	AT3-direct	-1.38458	4.28223
ENSG00000144550	CPNE9	AT3-direct	-1.38463	3.95684
ENSG00000138413	IDH1	AT3-direct	-1.3872	7.04356
ENSG00000130748	TMEM160	AT3-direct	-1.39004	3.73924
ENSG00000260433	LINC01917	AT3-direct	-1.39087	2.50383
ENSG00000144290	SLC4A10	AT3-direct	-1.39299	3.87684
ENSG00000142609	CFAP74	AT3-direct	-1.39464	1.46265
ENSG00000172893	DHCR7	AT3-direct	-1.39521	18.2351
ENSG00000068615	REEP1	AT3-direct	-1.39616	2.2489
ENSG00000205363	INSYN1	AT3-direct	-1.39889	5.76114
ENSG00000164976	MYORG	AT3-direct	-1.39895	3.23906
ENSG00000245479	LINC01585	AT3-direct	-1.39899	1.66713
ENSG00000130052	STARD8	AT3-direct	-1.40158	3.35933
ENSG00000047597	XK	AT3-direct	-1.40374	9.21286
ENSG00000232077	LINC01031	AT3-direct	-1.4042	2.55473
ENSG00000162746	FCRLB	AT3-direct	-1.40621	10.7147
ENSG00000233393	AP000688.2	AT3-direct	-1.40812	3.04888
ENSG00000177519	RPRM	AT3-direct	-1.40849	6.5804
ENSG00000183615	FAM167B	AT3-direct	-1.40968	2.35823
ENSG00000175643	RMI2	AT3-direct	-1.411	3.86018
ENSG00000204388	HSPA1B	AT3-direct	-1.41101	22.1442
ENSG00000187699	C2orf88	AT3-direct	-1.41138	10.9127
ENSG00000141298	SSH2	AT3-direct	-1.41442	7.31044
ENSG00000060762	MPC1	AT3-direct	-1.41697	6.10907
ENSG00000248713	C4orf54	AT3-direct	-1.41749	6.01324
ENSG00000243468	INGX	AT3-direct	-1.41889	2.7108
ENSG00000086967	MYBPC2	AT3-direct	-1.42197	1.3937
ENSG00000138346	DNA2	AT3-direct	-1.42472	4.62356
ENSG00000256422	LINC02552	AT3-direct	-1.42555	1.45187
ENSG00000227591	HSD11B1-AS1	AT3-direct	-1.42603	2.45114
ENSG00000150672	DLG2	AT3-direct	-1.42783	4.39139
ENSG00000259479	SORD2P	AT3-direct	-1.42913	7.98097
ENSG00000079385	CEACAM1	AT3-direct	-1.43149	3.55638
ENSG00000168952	STXBP6	AT3-direct	-1.43266	7.31847
ENSG00000119121	TRPM6	AT3-direct	-1.43382	1.77695
ENSG00000122335	SERAC1	AT3-direct	-1.43534	8.62329
ENSG00000167984	NLRC3	AT3-direct	-1.43564	1.39355
ENSG00000108010	GLRX3	AT3-direct	-1.43588	8.36979
ENSG00000243818	AC021074.3	AT3-direct	-1.43739	1.50596
ENSG00000109107	ALDOC	AT3-direct	-1.43943	5.57618
ENSG00000186654	PRR5	AT3-direct	-1.44032	6.81089
ENSG00000170369	CST2	AT3-direct	-1.44323	1.36362
ENSG00000023330	ALAS1	AT3-direct	-1.44372	13.792
ENSG00000134222	PSRC1	AT3-direct	-1.44393	3.76694
ENSG00000198173	FAM47C	AT3-direct	-1.44429	1.41491
ENSG00000134057	CCNB1	AT3-direct	-1.44664	5.31365
ENSG00000215218	UBE2QL1	AT3-direct	-1.44811	7.57902
ENSG00000172296	SPTLC3	AT3-direct	-1.45003	3.63826
ENSG00000164109	MAD2L1	AT3-direct	-1.45199	3.87698
ENSG00000013810	TACC3	AT3-direct	-1.45237	6.92729
ENSG00000131650	KREMEN2	AT3-direct	-1.45257	4.87028
ENSG00000245832	MIR4300HG	AT3-direct	-1.45502	2.12703
ENSG00000118729	CASQ2	AT3-direct	-1.45505	2.61961
ENSG00000156509	FBXO43	AT3-direct	-1.45549	2.35438
ENSG00000159208	CIART	AT3-direct	-1.45594	6.56414
ENSG00000166006	KCNC2	AT3-direct	-1.45842	6.00912
ENSG00000171960	PPIH	AT3-direct	-1.45897	5.36073
ENSG00000090932	DLL3	AT3-direct	-1.45966	10.3112
ENSG00000160179	ABCG1	AT3-direct	-1.46033	16.7857
ENSG00000140832	MARVELD3	AT3-direct	-1.46132	4.72061
ENSG00000156453	PCDH1	AT3-direct	-1.46415	6.1526
ENSG00000197275	RAD54B	AT3-direct	-1.46541	3.30691
ENSG00000159261	CLDN14	AT3-direct	-1.46593	1.4188
ENSG00000203280	KIAA1671-AS1	AT3-direct	-1.47158	2.10609
ENSG00000254319	AC246817.2	AT3-direct	-1.47427	5.13002
ENSG00000236404	VLDLR-AS1	AT3-direct	-1.4746	3.37548
ENSG00000137880	GCHFR	AT3-direct	-1.47613	3.19308
ENSG00000165521	EML5	AT3-direct	-1.47927	3.89352
ENSG00000184350	MRGPRE	AT3-direct	-1.48089	6.50552
ENSG00000146143	PRIM2	AT3-direct	-1.48814	7.48484
ENSG00000148773	MKI67	AT3-direct	-1.49257	1.74733
ENSG00000138182	KIF20B	AT3-direct	-1.49306	3.38809
ENSG00000236740	AL033384.1	AT3-direct	-1.49615	3.88552
ENSG00000146966	DENND2A	AT3-direct	-1.49725	5.10479
ENSG00000175093	SPSB4	AT3-direct	-1.49799	3.50487
ENSG00000226306	NPY6R	AT3-direct	-1.50518	11.8476
ENSG00000287261	AL139243.1	AT3-direct	-1.50603	6.27551
ENSG00000268696	ZNF723	AT3-direct	-1.50788	1.71791
ENSG00000076003	MCM6	AT3-direct	-1.50816	9.0061
ENSG00000108878	CACNG1	AT3-direct	-1.51311	1.64872
ENSG00000115361	ACADL	AT3-direct	-1.51341	3.65069
ENSG00000249884	RNF103-CHMP3	AT3-direct	-1.51366	4.39079
ENSG00000175606	TMEM70	AT3-direct	-1.51559	6.62431
ENSG00000135312	HTR1B	AT3-direct	-1.51592	1.91143
ENSG00000167670	CHAF1A	AT3-direct	-1.51723	9.83969
ENSG00000223601	EBLN1	AT3-direct	-1.51786	13.0027
ENSG00000167363	FN3K	AT3-direct	-1.51983	15.4505
ENSG00000183527	PSMG1	AT3-direct	-1.52067	8.24802
ENSG00000215018	COL28A1	AT3-direct	-1.522	4.30139
ENSG00000091482	SMPX	AT3-direct	-1.52477	4.47499
ENSG00000168490	PHYHIP	AT3-direct	-1.52835	5.26736
ENSG00000108387	SEPTIN4	AT3-direct	-1.53087	11.4167
ENSG00000246145	RRS1-AS1	AT3-direct	-1.53241	1.83971
ENSG00000141738	GRB7	AT3-direct	-1.53984	1.71674
ENSG00000114854	TNNC1	AT3-direct	-1.54059	1.52115
ENSG00000177842	ZNF620	AT3-direct	-1.54407	12.171
ENSG00000147434	CHRNA6	AT3-direct	-1.54519	1.78501
ENSG00000196167	COLCA1	AT3-direct	-1.54546	6.54357
ENSG00000112312	GMNN	AT3-direct	-1.54797	7.74565
ENSG00000186283	TOR3A	AT3-direct	-1.54889	7.16513
ENSG00000175322	ZNF519	AT3-direct	-1.54925	4.1073
ENSG00000242866	STRC	AT3-direct	-1.55052	1.77008
ENSG00000264745	TTC39C-AS1	AT3-direct	-1.55091	3.95202
ENSG00000104689	TNFRSF10A	AT3-direct	-1.55177	1.75865
ENSG00000214415	GNAT3	AT3-direct	-1.55365	1.84046
ENSG00000108984	MAP2K6	AT3-direct	-1.5539	3.63548
ENSG00000137673	MMP7	AT3-direct	-1.55416	1.81747
ENSG00000106701	FSD1L	AT3-direct	-1.55516	11.3053
ENSG00000167550	RHEBL1	AT3-direct	-1.55565	5.58061
ENSG00000116133	DHCR24	AT3-direct	-1.55703	6.85512
ENSG00000170290	SLN	AT3-direct	-1.56035	9.50216
ENSG00000170421	KRT8	AT3-direct	-1.56688	7.50855
ENSG00000157734	SNX22	AT3-direct	-1.5688	3.82993
ENSG00000101945	SUV39H1	AT3-direct	-1.5694	6.33977
ENSG00000111913	RIPOR2	AT3-direct	-1.57283	5.90503
ENSG00000132330	SCLY	AT3-direct	-1.57638	7.22821
ENSG00000241935	HOGA1	AT3-direct	-1.57681	11.8403
ENSG00000183814	LIN9	AT3-direct	-1.57723	4.71075
ENSG00000103942	HOMER2	AT3-direct	-1.57725	17.5676
ENSG00000287376	AL359538.3	AT3-direct	-1.57775	4.61333
ENSG00000237819	CDK6-AS1	AT3-direct	-1.57949	2.63204
ENSG00000117724	CENPF	AT3-direct	-1.58103	3.29083
ENSG00000187741	FANCA	AT3-direct	-1.58225	6.00402
ENSG00000178150	ZNF114	AT3-direct	-1.58295	2.78231
ENSG00000251301	LINC02384	AT3-direct	-1.58338	2.16785
ENSG00000141639	MAPK4	AT3-direct	-1.58854	4.45101
ENSG00000162490	DRAXIN	AT3-direct	-1.59046	5.76645
ENSG00000261522	AL845331.2	AT3-direct	-1.59489	1.90381
ENSG00000128383	APOBEC3A	AT3-direct	-1.59596	1.69436
ENSG00000101251	SEL1L2	AT3-direct	-1.59789	2.26449
ENSG00000143184	XCL1	AT3-direct	-1.59818	1.77214
ENSG00000213551	DNAJC9	AT3-direct	-1.5987	6.25229
ENSG00000198554	WDHD1	AT3-direct	-1.60185	5.25881
ENSG00000198901	PRC1	AT3-direct	-1.6049	6.19307
ENSG00000184368	MAP7D2	AT3-direct	-1.60599	2.82175
ENSG00000166845	C18orf54	AT3-direct	-1.6061	6.99964
ENSG00000179598	PLD6	AT3-direct	-1.61041	10.1159
ENSG00000188322	SBK1	AT3-direct	-1.61042	3.07319
ENSG00000176912	TYMSOS	AT3-direct	-1.61111	4.24141
ENSG00000225128	LINC00972	AT3-direct	-1.61476	2.00654
ENSG00000257446	ZNF878	AT3-direct	-1.61514	2.31274
ENSG00000167306	MYO5B	AT3-direct	-1.61671	5.91634
ENSG00000166816	LDHD	AT3-direct	-1.61932	15.3876
ENSG00000104687	GSR	AT3-direct	-1.62355	30.1534
ENSG00000137699	TRIM29	AT3-direct	-1.62797	10.7326
ENSG00000197301	HMGA2-AS1	AT3-direct	-1.62916	1.83542
ENSG00000175793	SFN	AT3-direct	-1.62983	4.53597
ENSG00000123836	PFKFB2	AT3-direct	-1.63128	6.75936
ENSG00000121621	KIF18A	AT3-direct	-1.63356	6.00576
ENSG00000061918	GUCY1B1	AT3-direct	-1.63578	9.48441
ENSG00000253978	CTB-178M22.2	AT3-direct	-1.63624	1.74562
ENSG00000169297	NR0B1	AT3-direct	-1.63711	6.33592
ENSG00000123975	CKS2	AT3-direct	-1.64608	4.37461
ENSG00000115425	PECR	AT3-direct	-1.64664	6.15772
ENSG00000137869	CYP19A1	AT3-direct	-1.64824	3.74958
ENSG00000184227	ACOT1	AT3-direct	-1.65068	9.98168
ENSG00000175063	UBE2C	AT3-direct	-1.65395	5.50723
ENSG00000163535	SGO2	AT3-direct	-1.65481	7.89805
ENSG00000183292	PRSS40A	AT3-direct	-1.6561	1.88291
ENSG00000143850	PLEKHA6	AT3-direct	-1.65785	7.09595
ENSG00000162975	KCNF1	AT3-direct	-1.65905	11.3566
ENSG00000276043	UHRF1	AT3-direct	-1.66577	6.08516
ENSG00000227375	DLG1-AS1	AT3-direct	-1.66674	3.97314
ENSG00000081181	ARG2	AT3-direct	-1.66928	9.77565
ENSG00000205208	C4orf46	AT3-direct	-1.6707	11.8248
ENSG00000106268	NUDT1	AT3-direct	-1.67348	6.54243
ENSG00000110921	MVK	AT3-direct	-1.67374	10.0478
ENSG00000236651	DLX2-DT	AT3-direct	-1.67486	2.14831
ENSG00000239474	KLHL41	AT3-direct	-1.68689	4.36796
ENSG00000149636	DSN1	AT3-direct	-1.68969	7.72133
ENSG00000196196	HRCT1	AT3-direct	-1.6907	5.81647
ENSG00000154917	RAB6B	AT3-direct	-1.69262	9.10738
ENSG00000079156	OSBPL6	AT3-direct	-1.69301	15.6623
ENSG00000007968	E2F2	AT3-direct	-1.69349	3.58641
ENSG00000049541	RFC2	AT3-direct	-1.69467	9.01454
ENSG00000147481	SNTG1	AT3-direct	-1.69514	8.18715
ENSG00000111206	FOXM1	AT3-direct	-1.69515	5.55457
ENSG00000267041	ZNF850	AT3-direct	-1.69705	7.08587
ENSG00000196172	ZNF681	AT3-direct	-1.6977	16.3241
ENSG00000124334	IL9R	AT3-direct	-1.69882	1.86134
ENSG00000144395	CCDC150	AT3-direct	-1.70395	13.9065
ENSG00000224995	LINC01526	AT3-direct	-1.70758	1.98755
ENSG00000140961	OSGIN1	AT3-direct	-1.71097	16.3942
ENSG00000174502	SLC26A9	AT3-direct	-1.71362	3.75357
ENSG00000139988	RDH12	AT3-direct	-1.7159	2.44119
ENSG00000142661	MYOM3	AT3-direct	-1.72224	5.77734
ENSG00000243056	EIF4EBP3	AT3-direct	-1.72292	9.87607
ENSG00000151882	CCL28	AT3-direct	-1.72339	2.4079
ENSG00000169710	FASN	AT3-direct	-1.72849	9.23352
ENSG00000073464	CLCN4	AT3-direct	-1.73227	9.57628
ENSG00000112118	MCM3	AT3-direct	-1.73289	11.5547
ENSG00000116299	ELAPOR1	AT3-direct	-1.73592	7.58997
ENSG00000140678	ITGAX	AT3-direct	-1.73907	9.49886
ENSG00000164199	ADGRV1	AT3-direct	-1.74473	2.97289
ENSG00000224812	TMEM72-AS1	AT3-direct	-1.74503	4.99472
ENSG00000197872	CYRIA	AT3-direct	-1.74621	18.7947
ENSG00000145703	IQGAP2	AT3-direct	-1.74754	12.6221
ENSG00000118520	ARG1	AT3-direct	-1.75547	5.79021
ENSG00000173093	CCDC63	AT3-direct	-1.75609	5.36005
ENSG00000136943	CTSV	AT3-direct	-1.7561	3.37589
ENSG00000204571	KRTAP5-11	AT3-direct	-1.75672	2.42692
ENSG00000226287	TMEM191A	AT3-direct	-1.76455	4.21367
ENSG00000175728	LINC02873	AT3-direct	-1.76608	1.99359
ENSG00000188293	IGFL1	AT3-direct	-1.76671	3.55325
ENSG00000104738	MCM4	AT3-direct	-1.77065	8.97067
ENSG00000254636	ARMS2	AT3-direct	-1.77166	2.6596
ENSG00000213988	ZNF90	AT3-direct	-1.77352	10.1323
ENSG00000125144	MT1G	AT3-direct	-1.77708	7.07558
ENSG00000101695	RNF125	AT3-direct	-1.78658	6.11801
ENSG00000128815	WDFY4	AT3-direct	-1.79032	1.96506
ENSG00000115290	GRB14	AT3-direct	-1.79059	3.48174
ENSG00000129173	E2F8	AT3-direct	-1.79081	2.76872
ENSG00000171476	HOPX	AT3-direct	-1.79138	2.66526
ENSG00000151726	ACSL1	AT3-direct	-1.79158	11.3908
ENSG00000152689	RASGRP3	AT3-direct	-1.79256	13.0894
ENSG00000184207	PGP	AT3-direct	-1.79572	10.4111
ENSG00000245293	CYP2U1-AS1	AT3-direct	-1.79721	4.36613
ENSG00000069018	TRPC7	AT3-direct	-1.79866	27.9394
ENSG00000184156	KCNQ3	AT3-direct	-1.80476	6.05626
ENSG00000066735	KIF26A	AT3-direct	-1.80727	8.92041
ENSG00000134871	COL4A2	AT3-direct	-1.8202	49.5103
ENSG00000035499	DEPDC1B	AT3-direct	-1.82247	6.84401
ENSG00000060709	RIMBP2	AT3-direct	-1.82361	9.00862
ENSG00000131069	ACSS2	AT3-direct	-1.82452	13.8646
ENSG00000183785	TUBA8	AT3-direct	-1.82494	2.51146
ENSG00000197721	CR1L	AT3-direct	-1.82666	7.2257
ENSG00000198805	PNP	AT3-direct	-1.83021	29.2784
ENSG00000198758	EPS8L3	AT3-direct	-1.83508	1.9215
ENSG00000122547	EEPD1	AT3-direct	-1.84013	7.55462
ENSG00000169679	BUB1	AT3-direct	-1.84091	7.52074
ENSG00000205669	ACOT6	AT3-direct	-1.84392	3.94391
ENSG00000057593	F7	AT3-direct	-1.84929	3.30916
ENSG00000213973	ZNF99	AT3-direct	-1.85481	11.9368
ENSG00000100302	RASD2	AT3-direct	-1.85809	4.84133
ENSG00000226484	AL606516.1	AT3-direct	-1.85855	3.14032
ENSG00000007174	DNAH9	AT3-direct	-1.86251	3.87166
ENSG00000185924	RTN4RL1	AT3-direct	-1.86283	10.0907
ENSG00000162753	SLC9C2	AT3-direct	-1.87416	7.8635
ENSG00000156802	ATAD2	AT3-direct	-1.87765	7.76146
ENSG00000197123	ZNF679	AT3-direct	-1.88166	4.37051
ENSG00000149548	CCDC15	AT3-direct	-1.88202	5.5911
ENSG00000126787	DLGAP5	AT3-direct	-1.88391	6.91112
ENSG00000250696	AC111000.4	AT3-direct	-1.88613	3.50368
ENSG00000118777	ABCG2	AT3-direct	-1.88698	24.3841
ENSG00000092068	SLC7A8	AT3-direct	-1.88861	9.01236
ENSG00000167964	RAB26	AT3-direct	-1.88934	3.44424
ENSG00000171227	TMEM37	AT3-direct	-1.89356	5.45896
ENSG00000166558	SLC38A8	AT3-direct	-1.89713	15.0222
ENSG00000237853	NFIA-AS1	AT3-direct	-1.89713	2.40166
ENSG00000090013	BLVRB	AT3-direct	-1.89821	11.2462
ENSG00000163331	DAPL1	AT3-direct	-1.89899	4.72335
ENSG00000116701	NCF2	AT3-direct	-1.89994	7.48547
ENSG00000006555	TTC22	AT3-direct	-1.90116	2.57128
ENSG00000231671	LINC01307	AT3-direct	-1.90412	2.10609
ENSG00000186204	CYP4F12	AT3-direct	-1.90461	2.75836
ENSG00000172346	CSDC2	AT3-direct	-1.90978	9.02469
ENSG00000164087	POC1A	AT3-direct	-1.91214	11.0108
ENSG00000058453	CROCC	AT3-direct	-1.91419	14.7478
ENSG00000140525	FANCI	AT3-direct	-1.92417	8.2232
ENSG00000169583	CLIC3	AT3-direct	-1.92419	6.42919
ENSG00000204740	MALRD1	AT3-direct	-1.92775	3.18408
ENSG00000171126	KCNG3	AT3-direct	-1.93146	8.27304
ENSG00000183850	ZNF730	AT3-direct	-1.93825	5.21157
ENSG00000184635	ZNF93	AT3-direct	-1.94648	11.8163
ENSG00000150510	FAM124A	AT3-direct	-1.9498	6.61932
ENSG00000171320	ESCO2	AT3-direct	-1.95117	7.69808
ENSG00000101447	FAM83D	AT3-direct	-1.96258	12.2228
ENSG00000229444	ST3GAL3-AS1	AT3-direct	-1.96794	2.68678
ENSG00000104154	SLC30A4	AT3-direct	-1.97176	6.00545
ENSG00000100526	CDKN3	AT3-direct	-1.97665	11.5753
ENSG00000139438	FAM222A	AT3-direct	-1.9775	7.25469
ENSG00000159259	CHAF1B	AT3-direct	-1.97816	10.5352
ENSG00000188312	CENPP	AT3-direct	-1.98384	10.6884
ENSG00000256884	AC084880.4	AT3-direct	-1.99169	2.76308
ENSG00000088726	TMEM40	AT3-direct	-1.9924	10.6462
ENSG00000173207	CKS1B	AT3-direct	-1.99462	9.19655
ENSG00000077498	TYR	AT3-direct	-1.99582	6.92088
ENSG00000124935	SCGB1D2	AT3-direct	-1.99771	4.58531
ENSG00000196584	XRCC2	AT3-direct	-2.00141	5.11112
ENSG00000119715	ESRRB	AT3-direct	-2.01026	4.20112
ENSG00000177112	IRAG1-AS1	AT3-direct	-2.01097	4.10541
ENSG00000117399	CDC20	AT3-direct	-2.01816	12.0325
ENSG00000162947	LINC01931	AT3-direct	-2.02185	6.58264
ENSG00000150681	RGS18	AT3-direct	-2.02391	5.25318
ENSG00000269526	ERVV-1	AT3-direct	-2.03142	21.6036
ENSG00000101057	MYBL2	AT3-direct	-2.03223	10.1252
ENSG00000142910	TINAGL1	AT3-direct	-2.0327	7.96503
ENSG00000102384	CENPI	AT3-direct	-2.03533	10.1928
ENSG00000187688	TRPV2	AT3-direct	-2.04029	5.51515
ENSG00000268658	LINC00664	AT3-direct	-2.04657	5.43326
ENSG00000164626	KCNK5	AT3-direct	-2.0479	6.96903
ENSG00000197299	BLM	AT3-direct	-2.0493	8.65697
ENSG00000164520	RAET1E	AT3-direct	-2.05424	7.31115
ENSG00000184661	CDCA2	AT3-direct	-2.05553	8.23903
ENSG00000198216	CACNA1E	AT3-direct	-2.05625	7.83883
ENSG00000136492	BRIP1	AT3-direct	-2.05759	7.73598
ENSG00000170807	LMOD2	AT3-direct	-2.06017	4.78475
ENSG00000171848	RRM2	AT3-direct	-2.06117	10.4485
ENSG00000101412	E2F1	AT3-direct	-2.06274	8.08406
ENSG00000086717	PPEF1	AT3-direct	-2.06524	17.2653
ENSG00000144354	CDCA7	AT3-direct	-2.07249	6.44122
ENSG00000084710	EFR3B	AT3-direct	-2.07259	11.4337
ENSG00000139354	GAS2L3	AT3-direct	-2.07419	10.9822
ENSG00000134640	MTNR1B	AT3-direct	-2.07828	4.72922
ENSG00000185519	FAM131C	AT3-direct	-2.07837	6.7759
ENSG00000243064	ABCC13	AT3-direct	-2.08107	8.86669
ENSG00000264301	LINC01444	AT3-direct	-2.08254	5.34499
ENSG00000168038	ULK4	AT3-direct	-2.08399	9.51616
ENSG00000125454	SLC25A19	AT3-direct	-2.08411	12.2448
ENSG00000176974	SHMT1	AT3-direct	-2.09219	10.7145
ENSG00000165304	MELK	AT3-direct	-2.09708	15.6392
ENSG00000223572	CKMT1A	AT3-direct	-2.10137	2.78096
ENSG00000129195	PIMREG	AT3-direct	-2.10344	7.0074
ENSG00000140403	DNAJA4	AT3-direct	-2.10376	3.16263
ENSG00000151632	AKR1C2	AT3-direct	-2.10631	15.4907
ENSG00000157514	TSC22D3	AT3-direct	-2.10828	12.6493
ENSG00000169174	PCSK9	AT3-direct	-2.11535	7.31634
ENSG00000163126	ANKRD23	AT3-direct	-2.11865	13.6749
ENSG00000174442	ZWILCH	AT3-direct	-2.11883	9.62366
ENSG00000004776	HSPB6	AT3-direct	-2.1242	23.5785
ENSG00000205359	SLCO6A1	AT3-direct	-2.12707	3.94743
ENSG00000164591	MYOZ3	AT3-direct	-2.12715	4.9517
ENSG00000197472	ZNF695	AT3-direct	-2.1296	8.48209
ENSG00000171840	NINJ2	AT3-direct	-2.13159	5.0154
ENSG00000101605	MYOM1	AT3-direct	-2.13232	6.15933
ENSG00000197415	VEPH1	AT3-direct	-2.13323	8.14043
ENSG00000256362	LINC02375	AT3-direct	-2.13675	10.7602
ENSG00000175600	SUGCT	AT3-direct	-2.14781	6.11677
ENSG00000182366	FAM87A	AT3-direct	-2.15009	13.6877
ENSG00000108375	RNF43	AT3-direct	-2.15786	13.1369
ENSG00000126878	AIF1L	AT3-direct	-2.15865	25.6654
ENSG00000233540	DNM3-IT1	AT3-direct	-2.15989	3.36713
ENSG00000147155	EBP	AT3-direct	-2.16307	8.92161
ENSG00000126215	XRCC3	AT3-direct	-2.16554	14.1462
ENSG00000036672	USP2	AT3-direct	-2.16996	14.572
ENSG00000148795	CYP17A1	AT3-direct	-2.17784	5.86935
ENSG00000024526	DEPDC1	AT3-direct	-2.18195	10.0973
ENSG00000198915	RASGEF1A	AT3-direct	-2.18472	5.51831
ENSG00000012048	BRCA1	AT3-direct	-2.1909	12.2379
ENSG00000105409	ATP1A3	AT3-direct	-2.19153	11.8163
ENSG00000205786	LINC01531	AT3-direct	-2.19918	3.66334
ENSG00000227811	INKA2-AS1	AT3-direct	-2.20093	7.14213
ENSG00000100629	CEP128	AT3-direct	-2.20661	10.5259
ENSG00000162062	TEDC2	AT3-direct	-2.20899	11.4592
ENSG00000196634	LUADT1	AT3-direct	-2.21113	3.82365
ENSG00000181544	FANCB	AT3-direct	-2.21574	11.2219
ENSG00000134042	MRO	AT3-direct	-2.21609	3.46974
ENSG00000042832	TG	AT3-direct	-2.22098	4.40736
ENSG00000138152	BTBD16	AT3-direct	-2.22221	12.379
ENSG00000139629	GALNT6	AT3-direct	-2.22308	5.12297
ENSG00000134827	TCN1	AT3-direct	-2.22471	5.5928
ENSG00000115194	SLC30A3	AT3-direct	-2.22662	12.7554
ENSG00000119969	HELLS	AT3-direct	-2.23192	12.7973
ENSG00000164120	HPGD	AT3-direct	-2.23214	7.15808
ENSG00000249738	AC008691.1	AT3-direct	-2.23426	5.43877
ENSG00000071539	TRIP13	AT3-direct	-2.23678	13.3883
ENSG00000179292	TMEM151A	AT3-direct	-2.2392	18.286
ENSG00000111907	TPD52L1	AT3-direct	-2.24182	10.9516
ENSG00000160050	CCDC28B	AT3-direct	-2.24341	9.12603
ENSG00000135451	TROAP	AT3-direct	-2.25171	15.9171
ENSG00000111247	RAD51AP1	AT3-direct	-2.25171	7.98097
ENSG00000146038	DCDC2	AT3-direct	-2.25367	11.5547
ENSG00000196240	OR2T2	AT3-direct	-2.25809	7.62839
ENSG00000173930	SLCO4C1	AT3-direct	-2.26264	18.3914
ENSG00000167653	PSCA	AT3-direct	-2.26461	12.2772
ENSG00000141404	GNAL	AT3-direct	-2.27157	9.53758
ENSG00000124469	CEACAM8	AT3-direct	-2.27252	3.44357
ENSG00000109084	TMEM97	AT3-direct	-2.27593	11.0944
ENSG00000175699	CCDC197	AT3-direct	-2.28307	7.68832
ENSG00000170312	CDK1	AT3-direct	-2.29453	8.19757
ENSG00000205038	PKHD1L1	AT3-direct	-2.30462	9.59286
ENSG00000143125	PROK1	AT3-direct	-2.31394	3.39078
ENSG00000174429	ABRA	AT3-direct	-2.31756	3.93967
ENSG00000255258	LINC02743	AT3-direct	-2.32035	5.19747
ENSG00000155629	PIK3AP1	AT3-direct	-2.32533	12.8203
ENSG00000132874	SLC14A2	AT3-direct	-2.32601	3.85661
ENSG00000139767	SRRM4	AT3-direct	-2.3274	4.3981
ENSG00000075702	WDR62	AT3-direct	-2.33822	12.9098
ENSG00000197134	ZNF257	AT3-direct	-2.34025	15.3045
ENSG00000237928	NFIA-AS2	AT3-direct	-2.3465	6.1584
ENSG00000169427	KCNK9	AT3-direct	-2.34957	16.9466
ENSG00000130768	SMPDL3B	AT3-direct	-2.35437	30.2517
ENSG00000265763	ZNF488	AT3-direct	-2.36257	5.95297
ENSG00000271952	LINC01954	AT3-direct	-2.36571	3.64328
ENSG00000043591	ADRB1	AT3-direct	-2.36909	17.0925
ENSG00000152213	ARL11	AT3-direct	-2.37841	4.71132
ENSG00000072571	HMMR	AT3-direct	-2.37974	15.5676
ENSG00000091651	ORC6	AT3-direct	-2.38847	13.7765
ENSG00000255221	CARD17	AT3-direct	-2.39344	3.17663
ENSG00000075461	CACNG4	AT3-direct	-2.39861	11.0319
ENSG00000165244	ZNF367	AT3-direct	-2.40597	14.2458
ENSG00000133119	RFC3	AT3-direct	-2.41793	12.2813
ENSG00000154839	SKA1	AT3-direct	-2.42096	16.9475
ENSG00000127423	AUNIP	AT3-direct	-2.44155	6.26811
ENSG00000269416	LINC01224	AT3-direct	-2.44489	25.6173
ENSG00000124839	RAB17	AT3-direct	-2.44579	10.5915
ENSG00000154146	NRGN	AT3-direct	-2.4652	6.18967
ENSG00000234323	LINC01505	AT3-direct	-2.46801	6.929
ENSG00000251372	LINC00499	AT3-direct	-2.52785	4.85703
ENSG00000180532	ZSCAN4	AT3-direct	-2.53266	7.22771
ENSG00000176532	PRR15	AT3-direct	-2.53692	16.1211
ENSG00000131153	GINS2	AT3-direct	-2.54849	15.5484
ENSG00000146410	MTFR2	AT3-direct	-2.56672	13.8924
ENSG00000102021	LUZP4	AT3-direct	-2.57928	22.5925
ENSG00000166118	SPATA19	AT3-direct	-2.59426	8.0364
ENSG00000184788	SATL1	AT3-direct	-2.61149	17.3519
ENSG00000268964	ERVV-2	AT3-direct	-2.61381	22.195
ENSG00000085999	RAD54L	AT3-direct	-2.62015	11.6318
ENSG00000259267	LINC02622	AT3-direct	-2.62169	8.86721
ENSG00000258913	LINC02691	AT3-direct	-2.6331	8.13371
ENSG00000100162	CENPM	AT3-direct	-2.64143	10.3112
ENSG00000122477	LRRC39	AT3-direct	-2.64564	12.6177
ENSG00000117318	ID3	AT3-direct	-2.64725	13.1522
ENSG00000073737	DHRS9	AT3-direct	-2.65441	12.7148
ENSG00000137252	HCRTR2	AT3-direct	-2.68205	5.83334
ENSG00000103154	NECAB2	AT3-direct	-2.69731	22.5925
ENSG00000169783	LINGO1	AT3-direct	-2.70499	9.00549
ENSG00000180638	SLC47A2	AT3-direct	-2.70616	4.47426
ENSG00000188176	SMTNL2	AT3-direct	-2.75204	21.0303
ENSG00000164691	TAGAP	AT3-direct	-2.78038	45.7969
ENSG00000151725	CENPU	AT3-direct	-2.78614	16.1871
ENSG00000186451	SPATA12	AT3-direct	-2.80509	17.8755
ENSG00000177575	CD163	AT3-direct	-2.80666	6.0197
ENSG00000154415	PPP1R3A	AT3-direct	-2.82849	5.75024
ENSG00000118785	SPP1	AT3-direct	-2.84389	24.6365
ENSG00000147536	GINS4	AT3-direct	-2.87374	19.8132
ENSG00000184574	LPAR5	AT3-direct	-2.88705	14.7237
ENSG00000081985	IL12RB2	AT3-direct	-2.90591	7.90875
ENSG00000223614	ZNF735	AT3-direct	-2.90976	12.7162
ENSG00000250958	LINC00492	AT3-direct	-2.93919	10.3345
ENSG00000198074	AKR1B10	AT3-direct	-2.96027	27.1633
ENSG00000166803	PCLAF	AT3-direct	-2.98937	12.7162
ENSG00000189057	FAM111B	AT3-direct	-3.00952	17.4716
ENSG00000156885	COX6A2	AT3-direct	-3.06861	12.784
ENSG00000168671	UGT3A2	AT3-direct	-3.09121	9.38784
ENSG00000185974	GRK1	AT3-direct	-3.11264	25.0832
ENSG00000164825	DEFB1	AT3-direct	-3.11695	22.0117
ENSG00000136982	DSCC1	AT3-direct	-3.15697	17.1798
ENSG00000153822	KCNJ16	AT3-direct	-3.21251	11.1918
ENSG00000127564	PKMYT1	AT3-direct	-3.22549	35.1611
ENSG00000258474	LINC02313	AT3-direct	-3.39213	10.727
ENSG00000119457	SLC46A2	AT3-direct	-3.42497	7.90893
ENSG00000186844	LCE1A	AT3-direct	-3.43925	15.5484
ENSG00000159871	LYPD5	AT3-direct	-3.4458	45.2923
ENSG00000270765	GAS2L2	AT3-direct	-3.46812	10.0653
ENSG00000111181	SLC6A12	AT3-direct	-3.46889	22.9219
ENSG00000225298	LINC00113	AT3-direct	-3.49807	13.1003
ENSG00000189233	NUGGC	AT3-direct	-3.66607	8.91295
ENSG00000185467	KPNA7	AT3-direct	-3.75226	11.8232
ENSG00000103522	IL21R	AT3-direct	-3.77574	27.9712
ENSG00000143412	ANXA9	AT3-direct	-3.78678	17.3847
ENSG00000186198	SLC51B	AT3-direct	-3.79015	20.51
ENSG00000186628	FSD2	AT3-direct	-3.83495	13.639
ENSG00000214049	UCA1	AT3-direct	-3.94689	26.0436
ENSG00000101445	PPP1R16B	AT3-direct	-4.34529	21.0065
ENSG00000104055	TGM5	AT3-direct	-4.3793	50.9604
ENSG00000131910	NR0B2	AT3-direct	-4.6066	19.8426
ENSG00000042062	RIPOR3		4.42114	11.5196
ENSG00000006788	MYH13		4.34171	15.6833
ENSG00000099998	GGT5		4.27659	6.03001
ENSG00000127533	F2RL3		3.93337	13.3719
ENSG00000275620	FLJ16779		3.84191	5.87514
ENSG00000174325	DIRC1		3.79093	9.84797
ENSG00000065320	NTN1		3.66109	19.0391
ENSG00000272825	AL844908.1		3.43017	4.43543
ENSG00000127863	TNFRSF19		3.3939	22.3332
ENSG00000162552	WNT4		3.37784	6.07593
ENSG00000130303	BST2		3.25188	10.5774
ENSG00000119714	GPR68		3.17525	6.43393
ENSG00000232072	AC004870.4		3.15875	3.30776
ENSG00000101336	HCK		3.13707	5.09909
ENSG00000249453	AC092834.1		3.04913	6.75956
ENSG00000128268	MGAT3		3.0339	4.48867
ENSG00000133020	MYH8		3.01756	7.15847
ENSG00000136490	LIMD2		2.97782	18.6014
ENSG00000124875	CXCL6		2.97675	3.79163
ENSG00000172318	B3GALT1		2.9759	11.8438
ENSG00000163823	CCR1		2.96908	8.47041
ENSG00000182022	CHST15		2.87562	5.87331
ENSG00000168758	SEMA4C		2.7954	23.1741
ENSG00000177294	FBXO39		2.78631	4.84133
ENSG00000106823	ECM2		2.74644	6.14621
ENSG00000242258	LINC00996		2.73802	5.72965
ENSG00000010319	SEMA3G		2.7312	6.80322
ENSG00000171889	MIR31HG		2.70915	4.59219
ENSG00000235655	H3P6		2.69134	18.286
ENSG00000073282	TP63		2.69073	21.336
ENSG00000174938	SEZ6L2		2.6876	13.8115
ENSG00000126860	EVI2A		2.66956	3.46438
ENSG00000272419	LINC01145		2.66268	4.32972
ENSG00000250723	AC016687.2		2.64118	9.8603
ENSG00000286584	AC023494.1		2.61923	5.52562
ENSG00000229951	FLJ31356		2.61701	8.37766
ENSG00000256802	AC022613.1		2.60844	5.73895
ENSG00000227482	AL157702.2		2.59559	3.15758
ENSG00000172260	NEGR1		2.5723	14.5683
ENSG00000231672	DIRC3		2.56509	4.78475
ENSG00000181097	LINC02878		2.55828	3.46273
ENSG00000262406	MMP12		2.5528	5.35212
ENSG00000103742	IGDCC4		2.54664	5.63289
ENSG00000165272	AQP3		2.53238	7.63707
ENSG00000261578	AP003119.3		2.52491	19.1846
ENSG00000250562	RPL38P4		2.52407	8.02231
ENSG00000169744	LDB2		2.50438	4.59586
ENSG00000131203	IDO1		2.49601	9.04955
ENSG00000134326	CMPK2		2.48124	4.7395
ENSG00000250048	LINC00603		2.47648	3.40511
ENSG00000054219	LY75		2.46653	3.17485
ENSG00000223829	AC004870.2		2.4648	6.63199
ENSG00000257354	AC048341.1		2.46444	11.8968
ENSG00000004799	PDK4		2.46414	7.50176
ENSG00000160111	CPAMD8		2.44477	4.44274
ENSG00000108700	CCL8		2.44061	3.82694
ENSG00000030304	MUSK		2.42996	6.50826
ENSG00000242948	EPS15P1		2.42837	3.86941
ENSG00000135373	EHF		2.42113	5.72333
ENSG00000250137	AC093607.1		2.41626	3.30094
ENSG00000240476	LINC00973		2.41364	5.60753
ENSG00000159166	LAD1		2.40888	3.32778
ENSG00000256292	LINC02376		2.39705	1.87298
ENSG00000162366	PDZK1IP1		2.38317	9.34768
ENSG00000188643	S100A16		2.3651	10.8588
ENSG00000224173	LINC02831		2.36448	3.42304
ENSG00000185885	IFITM1		2.33423	6.58339
ENSG00000282851	BISPR		2.3317	4.06773
ENSG00000128242	GAL3ST1		2.30696	2.48849
ENSG00000113212	PCDHB7		2.30635	14.3176
ENSG00000166670	MMP10		2.29941	5.04312
ENSG00000149968	MMP3		2.29322	4.37922
ENSG00000164692	COL1A2		2.29244	9.95658
ENSG00000108691	CCL2		2.2922	8.606
ENSG00000028277	POU2F2		2.26223	6.16926
ENSG00000231170	AC002451.1		2.25059	3.40511
ENSG00000131831	RAI2		2.23995	1.94981
ENSG00000147408	CSGALNACT1		2.23321	5.98961
ENSG00000139318	DUSP6		2.22797	11.2974
ENSG00000138379	MSTN		2.22042	24.0936
ENSG00000136541	ERMN		2.21639	2.95
ENSG00000199179	MIRLET7I		2.20859	1.85567
ENSG00000232618	AL355304.1		2.19689	3.65897
ENSG00000271857	AL096865.1		2.19485	5.4756
ENSG00000240758	AC010655.2		2.18471	2.82258
ENSG00000139899	CBLN3		2.18445	20.5519
ENSG00000179593	ALOX15B		2.18218	3.79155
ENSG00000253317	AC078906.1		2.17833	2.0365
ENSG00000277954	AC092376.2		2.16868	2.18709
ENSG00000138675	FGF5		2.1645	4.34148
ENSG00000198185	ZNF334		2.15912	2.34886
ENSG00000285744	AC083837.1		2.15655	5.15673
ENSG00000212724	KRTAP2-3		2.1536	2.09509
ENSG00000245573	BDNF-AS		2.15042	4.23908
ENSG00000235890	TSPEAR-AS1		2.14829	3.04624
ENSG00000177989	ODF3B		2.14051	6.52824
ENSG00000114251	WNT5A		2.13675	2.1685
ENSG00000007908	SELE		2.12707	2.08657
ENSG00000139304	PTPRQ		2.12569	5.79987
ENSG00000117266	CDK18		2.11865	11.1869
ENSG00000134028	ADAMDEC1		2.1176	2.46655
ENSG00000223704	LINC01422		2.11441	3.0013
ENSG00000241399	CD302		2.1081	8.28335
ENSG00000085514	PILRA		2.0962	3.74643
ENSG00000255008	LINC02739		2.07831	3.50267
ENSG00000219607	PPP1R3G		2.07822	3.24448
ENSG00000159403	C1R		2.07462	9.05712
ENSG00000251144	AC113346.1		2.07079	3.42501
ENSG00000050344	NFE2L3		2.06758	1.71663
ENSG00000270882	H4C14		2.06479	7.54437
ENSG00000285090	AC002074.1		2.06276	6.01105
ENSG00000259775	AL138976.2		2.05617	2.62318
ENSG00000107984	DKK1		2.04355	6.39735
ENSG00000259539	AC051619.5		2.04175	2.27893
ENSG00000163735	CXCL5		2.03762	5.15034
ENSG00000275527	AC100835.2		2.0362	2.1112
ENSG00000254038	AC092818.1		2.03513	4.02982
ENSG00000132561	MATN2		2.03283	9.57028
ENSG00000076344	RGS11		2.03145	5.27558
ENSG00000220323	H2BC19P		2.02286	19.8433
ENSG00000110536	PTPMT1		2.02165	11.6089
ENSG00000141756	FKBP10		2.02102	38.4887
ENSG00000280241	AC079298.3		2.0204	3.28039
ENSG00000269896	AL513477.1		2.00585	6.63623
ENSG00000260740	AC026471.3		2.0027	1.52572
ENSG00000234719	NPIPB2		1.99867	2.70892
ENSG00000108688	CCL7		1.99087	1.9785
ENSG00000197385	ZNF860		1.98788	4.80343
ENSG00000267454	ZNF582-AS1		1.98492	4.51077
ENSG00000161791	FMNL3		1.98015	5.46501
ENSG00000231793	DOC2GP		1.9789	2.71791
ENSG00000251867	AC009812.1		1.97785	4.17013
ENSG00000280776	LINC01202		1.97484	3.41149
ENSG00000205560	CPT1B		1.97254	2.35458
ENSG00000163739	CXCL1		1.96856	5.11794
ENSG00000280025	AL008638.6		1.96674	2.06899
ENSG00000179300	RTL3		1.9655	2.78401
ENSG00000256268	LINC02454		1.96273	2.43551
ENSG00000230537	AL158071.2		1.95983	2.32418
ENSG00000186088	GSAP		1.95731	1.83905
ENSG00000169213	RAB3B		1.95451	2.01903
ENSG00000254554	AC080023.1		1.95408	2.51122
ENSG00000183171	BX322650.1		1.95352	2.33269
ENSG00000123496	IL13RA2		1.95146	4.34126
ENSG00000227542	AC092614.1		1.9514	2.69942
ENSG00000232600	TONSL-AS1		1.95098	2.81982
ENSG00000198768	APCDD1L		1.94902	2.25464
ENSG00000181754	AMIGO1		1.94735	6.47526
ENSG00000183486	MX2		1.93867	4.56292
ENSG00000107281	NPDC1		1.9379	5.6441
ENSG00000170379	TCAF2		1.93614	10.7827
ENSG00000175970	UNC119B		1.93568	21.2444
ENSG00000179362	HMGN2P46		1.9316	3.14955
ENSG00000287918	AF274853.1		1.93126	1.47636
ENSG00000255052	FAM66D		1.9297	1.62245
ENSG00000101049	SGK2		1.92913	1.90332
ENSG00000169231	THBS3		1.92794	15.5148
ENSG00000185038	MROH2A		1.92758	1.74832
ENSG00000279369	AC046185.3		1.92705	2.33028
ENSG00000081853	PCDHGA2		1.92589	4.2699
ENSG00000234997	AC016745.1		1.92585	3.99597
ENSG00000258647	LINC00930		1.92209	1.51709
ENSG00000029559	IBSP		1.92165	2.95082
ENSG00000266256	LINC00683		1.92025	2.22517
ENSG00000285873	AL445253.1		1.91535	1.62623
ENSG00000287769	AL353748.3		1.915	11.3908
ENSG00000167641	PPP1R14A		1.9113	1.85926
ENSG00000228238	AL096803.1		1.91096	2.98795
ENSG00000286190	AC055839.2		1.90805	5.42928
ENSG00000100985	MMP9		1.90624	1.95278
ENSG00000111335	OAS2		1.90305	4.2196
ENSG00000198467	TPM2		1.90257	6.16654
ENSG00000256041	AP001858.1		1.89368	1.52201
ENSG00000253768	AC008663.1		1.88915	1.38455
ENSG00000163013	FBXO41		1.8878	3.95484
ENSG00000172382	PRSS27		1.88751	3.42215
ENSG00000179141	MTUS2-AS1		1.88541	4.62813
ENSG00000278969	AC026310.2		1.8854	1.86921
ENSG00000230532	AC091133.1		1.88179	5.61292
ENSG00000173376	NDNF		1.878	13.7718
ENSG00000230647	AC022816.1		1.87473	1.78189
ENSG00000164303	ENPP6		1.87442	1.60094
ENSG00000237836	PHKA2-AS1		1.87427	2.5982
ENSG00000116985	BMP8B		1.87041	2.40369
ENSG00000207864	MIR27B		1.8694	2.47415
ENSG00000230461	PROX1-AS1		1.86633	1.76516
ENSG00000136695	IL36RN		1.86489	3.02235
ENSG00000230454	U73166.1		1.86484	3.61046
ENSG00000238057	ZEB2-AS1		1.86299	2.70064
ENSG00000119699	TGFB3		1.86189	7.32235
ENSG00000203814	H2BC18		1.861	6.6504
ENSG00000180398	MCFD2		1.86061	24.9696
ENSG00000138061	CYP1B1		1.85922	4.20984
ENSG00000163430	FSTL1		1.85679	9.96281
ENSG00000219992	AL391422.1		1.85459	2.81485
ENSG00000168398	BDKRB2		1.85289	9.24403
ENSG00000142798	HSPG2		1.85184	4.04738
ENSG00000060558	GNA15		1.84891	4.17211
ENSG00000206073	SERPINB4		1.84027	2.79284
ENSG00000286724	AL732509.1		1.8351	5.25881
ENSG00000251095	AC093866.1		1.83337	1.6556
ENSG00000123612	ACVR1C		1.82681	8.47579
ENSG00000169762	TAPT1		1.82606	29.1032
ENSG00000284633	AL031590.1		1.82475	1.8868
ENSG00000217825	AC099552.1		1.82403	2.45928
ENSG00000179101	H3P47		1.8235	2.06026
ENSG00000057149	SERPINB3		1.82148	2.84239
ENSG00000173535	TNFRSF10C		1.81941	3.67392
ENSG00000198753	PLXNB3		1.81867	3.42241
ENSG00000178458	H3P16		1.81766	3.23049
ENSG00000274225	AP001065.3		1.81179	1.45699
ENSG00000087258	GNAO1		1.81074	1.81221
ENSG00000161031	PGLYRP2		1.80242	1.85838
ENSG00000236212	AC009262.1		1.7996	2.10604
ENSG00000005448	WDR54		1.79704	10.067
ENSG00000106785	TRIM14		1.79513	6.56474
ENSG00000278959	AC006378.1		1.78926	1.30557
ENSG00000176595	KBTBD11		1.78739	4.21779
ENSG00000227082	LINC02798		1.77386	2.39225
ENSG00000108379	WNT3		1.77004	4.88988
ENSG00000189001	SBSN		1.76557	2.52806
ENSG00000169550	MUC15		1.76553	3.56009
ENSG00000109991	P2RX3		1.7642	1.90442
ENSG00000166707	ZCCHC18		1.75921	1.7999
ENSG00000279453	Z99129.4		1.75658	2.9045
ENSG00000237590	AL137026.2		1.75629	1.85227
ENSG00000171115	GIMAP8		1.75568	4.89645
ENSG00000256650	RERG-IT1		1.75561	2.23798
ENSG00000115414	FN1		1.75455	4.89909
ENSG00000287757	AC244636.3		1.7536	1.52494
ENSG00000233622	CYP2T1P		1.75183	1.6108
ENSG00000287046	AC092810.3		1.74879	1.56463
ENSG00000225492	GBP1P1		1.74849	3.15163
ENSG00000113211	PCDHB6		1.7465	8.69745
ENSG00000082126	MPP4		1.74521	3.26234
ENSG00000177374	HIC1		1.74418	2.24246
ENSG00000225032	AL162586.1		1.74242	6.5258
ENSG00000235609	AF127577.4		1.73867	3.33614
ENSG00000231133	HAR1B		1.73749	1.75899
ENSG00000185499	MUC1		1.73592	3.06176
ENSG00000255521	AL356215.1		1.73583	2.57472
ENSG00000173531	MST1		1.73451	11.9753
ENSG00000233030	AC243772.2		1.73339	1.58798
ENSG00000286695	AC026316.5		1.7333	4.1073
ENSG00000120327	PCDHB14		1.72819	11.2462
ENSG00000160224	AIRE		1.72799	1.93784
ENSG00000223770	CACNA2D1-AS1		1.72797	2.18595
ENSG00000265690	AC074143.1		1.72649	3.81399
ENSG00000105270	CLIP3		1.72392	12.4324
ENSG00000154451	GBP5		1.71831	3.21807
ENSG00000258727	AL135999.1		1.71663	16.984
ENSG00000104870	FCGRT		1.71629	3.15848
ENSG00000180573	H2AC6		1.71545	5.89997
ENSG00000181690	PLAG1		1.71135	1.5685
ENSG00000180332	KCTD4		1.71073	1.60313
ENSG00000262484	CCER2		1.70884	1.56599
ENSG00000188064	WNT7B		1.70785	3.307
ENSG00000237498	AC010105.1		1.70773	1.5018
ENSG00000142224	IL19		1.7033	1.36825
ENSG00000287917	AP000944.7		1.7011	3.761
ENSG00000259104	PTCSC3		1.70027	4.28854
ENSG00000151062	CACNA2D4		1.69401	2.05776
ENSG00000160233	LRRC3		1.69319	8.11003
ENSG00000197646	PDCD1LG2		1.69314	2.96652
ENSG00000260805	AC092803.1		1.69227	2.28646
ENSG00000120324	PCDHB10		1.69075	7.76612
ENSG00000184897	H1-10		1.68876	12.246
ENSG00000062282	DGAT2		1.68869	1.73987
ENSG00000163348	PYGO2		1.68707	17.6317
ENSG00000272913	AC009237.14		1.68586	3.23738
ENSG00000261379	AC010735.1		1.68429	1.68555
ENSG00000215105	TTC3P1		1.68116	2.58025
ENSG00000225790	AC007953.1		1.6799	3.90773
ENSG00000163354	DCST2		1.67238	2.61027
ENSG00000234756	LINC02621		1.67018	2.25047
ENSG00000162595	DIRAS3		1.66928	4.90836
ENSG00000198743	SLC5A3		1.66717	12.892
ENSG00000063438	AHRR		1.66332	2.03051
ENSG00000165879	FRAT1		1.66293	4.03694
ENSG00000100403	ZC3H7B		1.65701	9.15859
ENSG00000275645	AC068338.3		1.65661	2.46684
ENSG00000233024	NPIPA9		1.65422	1.76677
ENSG00000272463	AL357054.4		1.6517	1.81279
ENSG00000093100	AC016026.1		1.65028	1.57774
ENSG00000260454	AL355607.2		1.64954	1.40662
ENSG00000261644	AC007728.2		1.64913	2.08074
ENSG00000143452	HORMAD1		1.6484	2.46403
ENSG00000258130	AC106782.1		1.64162	2.12618
ENSG00000254815	LMNTD2-AS1		1.64022	1.44273
ENSG00000143995	MEIS1		1.63754	1.46849
ENSG00000170545	SMAGP		1.63579	2.73219
ENSG00000100505	TRIM9		1.63359	1.50712
ENSG00000285816	AP000944.5		1.63272	2.50959
ENSG00000243155	AL162431.1		1.63188	3.90651
ENSG00000139178	C1RL		1.62953	17.9442
ENSG00000251349	MSANTD3-TMEFF1		1.62574	1.45637
ENSG00000262877	AC110285.2		1.62441	1.87499
ENSG00000261468	AC096921.2		1.62341	2.04766
ENSG00000176593	AC008969.1		1.62149	9.05987
ENSG00000134343	ANO3		1.6165	1.93151
ENSG00000259354	AC025580.2		1.61496	2.24587
ENSG00000260892	AC105020.4		1.6147	1.52332
ENSG00000229299	AL121845.1		1.61441	2.68678
ENSG00000203392	AC105020.1		1.6114	3.94952
ENSG00000287104	AC097382.3		1.61115	5.31565
ENSG00000198771	RCSD1		1.61055	4.507
ENSG00000152413	HOMER1		1.61031	3.37172
ENSG00000238039	AC244197.2		1.60973	2.85501
ENSG00000275221	H2AC15		1.6095	1.66447
ENSG00000277496	AL357033.4		1.60943	1.55551
ENSG00000207563	MIR23B		1.60904	1.49063
ENSG00000243701	DUBR		1.60856	11.6512
ENSG00000279778	AL445437.1		1.60848	3.5756
ENSG00000065054	SLC9A3R2		1.60819	8.0954
ENSG00000267938	EIF1P6		1.60738	1.52443
ENSG00000204946	ZNF783		1.60411	1.85586
ENSG00000089847	ANKRD24		1.60357	8.09276
ENSG00000241489	AC244197.3		1.59968	3.99039
ENSG00000274895	AC011700.1		1.59905	1.84292
ENSG00000253485	PCDHGA5		1.59866	2.34176
ENSG00000276728	AC142472.1		1.59646	3.35187
[truncated: 1,179 more rows]

## Sheet: Fig4h
Enrichr Reactome data for upregulated AT3 direct-target genes in ASPS-1 and FU-UR-1 cell lines
Cell line	Term	Overlap	P-value	Odds Ratio	Combined Score	Genes
ASPS-1	Activation Of Pre-Replicative Complex R-HSA-68962	6 out of 32	5.83566e-07	24.1502	346.654	CDT1;POLA2;DBF4;MCM7;MCM5;CDC6
ASPS-1	Cell Cycle, Mitotic R-HSA-69278	19 out of 523	9.4175e-07	4.13419	57.364	CDT1;FEN1;PCNA;MCM7;CDC6;CENPA;TUBB4A;NCAPH;AURKB;POLA2;TUBB2A;DBF4;ESPL1;BIRC5;KIF2C;MCM5;TK1;SPDL1;SPC24
ASPS-1	Cell Cycle R-HSA-1640170	20 out of 654	6.59878e-06	3.45579	41.2228	CDT1;FEN1;PCNA;MCM7;CDC6;CENPA;TUBB4A;NCAPH;AURKB;POLA2;TUBB2A;DBF4;ESPL1;BIRC5;KIF2C;MCM5;TK1;SPDL1;SPC24;RAD9A
ASPS-1	DNA Strand Elongation R-HSA-69190	5 out of 31	1.15726e-05	20.0192	227.556	FEN1;POLA2;PCNA;MCM7;MCM5
ASPS-1	Activation Of ATR In Response To Replication Stress R-HSA-176187	5 out of 36	2.46817e-05	16.7861	178.091	DBF4;MCM7;MCM5;CDC6;RAD9A
ASPS-1	G1/S Transition R-HSA-69206	8 out of 129	3.94012e-05	6.95947	70.581	CDT1;POLA2;DBF4;PCNA;MCM7;MCM5;CDC6;TK1
ASPS-1	Cell Cycle Checkpoints R-HSA-69620	11 out of 271	7.47178e-05	4.49404	42.7015	DBF4;MCM7;BIRC5;KIF2C;MCM5;CDC6;SPDL1;CENPA;SPC24;AURKB;RAD9A
ASPS-1	Mitotic G1 Phase And G1/S Transition R-HSA-453279	8 out of 147	9.92313e-05	6.05271	55.7942	CDT1;POLA2;DBF4;PCNA;MCM7;MCM5;CDC6;TK1
ASPS-1	DNA Replication R-HSA-69306	8 out of 155	0.000143375	5.72098	50.6309	CDT1;POLA2;FEN1;DBF4;PCNA;MCM7;MCM5;CDC6
ASPS-1	Synthesis Of DNA R-HSA-69239	7 out of 119	0.000167791	6.54688	56.9106	CDT1;POLA2;FEN1;PCNA;MCM7;MCM5;CDC6
ASPS-1	G1/S-Specific Transcription R-HSA-69205	4 out of 29	0.000171937	16.5696	143.632	CDT1;PCNA;TK1;CDC6
ASPS-1	Unattached Kinetochores Signal Amplification Via A MAD2 Inhibitory Signal R-HSA-141444	6 out of 93	0.000299995	7.19504	58.3643	BIRC5;KIF2C;SPDL1;CENPA;AURKB;SPC24
ASPS-1	Removal Of Flap Intermediate R-HSA-69166	3 out of 14	0.000306908	28.1165	227.433	FEN1;POLA2;PCNA
ASPS-1	EML4 And NUDC In Mitotic Spindle Formation R-HSA-9648025	6 out of 97	0.000376613	6.87738	54.2232	BIRC5;KIF2C;SPDL1;CENPA;AURKB;SPC24
ASPS-1	Processive Synthesis On Lagging Strand R-HSA-69183	3 out of 15	0.000380886	25.7721	202.904	FEN1;POLA2;PCNA
ASPS-1	Mitotic Anaphase R-HSA-68882	9 out of 232	0.000469868	4.24895	32.56	TUBB2A;ESPL1;BIRC5;KIF2C;SPDL1;CENPA;TUBB4A;SPC24;AURKB
ASPS-1	Mitotic Metaphase And Anaphase R-HSA-2555396	9 out of 233	0.000484704	4.22977	32.2815	TUBB2A;ESPL1;BIRC5;KIF2C;SPDL1;CENPA;TUBB4A;SPC24;AURKB
ASPS-1	Mitotic Prometaphase R-HSA-68877	8 out of 186	0.000492439	4.71718	35.9267	BIRC5;KIF2C;SPDL1;CENPA;TUBB4A;NCAPH;AURKB;SPC24
ASPS-1	Resolution Of Sister Chromatid Cohesion R-HSA-2500257	6 out of 106	0.00060485	6.25556	46.357	BIRC5;KIF2C;SPDL1;CENPA;AURKB;SPC24
ASPS-1	Mitotic Spindle Checkpoint R-HSA-69618	6 out of 110	0.000735453	6.01374	43.3892	BIRC5;KIF2C;SPDL1;CENPA;AURKB;SPC24
ASPS-1	Metabolism Of Lipids R-HSA-556833	17 out of 732	0.000855602	2.54993	18.012	ARHGAP9;SREBF1;PCYT2;INSIG1;PRKAG2;FITM1;DBI;AGPAT2;ACSF2;HSD11B2;FADS2;FABP3;GM2A;SCD;DECR2;PPARGC1A;ALOXE3
ASPS-1	Lagging Strand Synthesis R-HSA-69186	3 out of 20	0.000920655	18.1875	127.138	FEN1;POLA2;PCNA
ASPS-1	S Phase R-HSA-69242	7 out of 161	0.00103689	4.75121	32.6481	CDT1;POLA2;FEN1;PCNA;MCM7;MCM5;CDC6
ASPS-1	RHO GTPases Activate Formins R-HSA-5663220	6 out of 119	0.00110868	5.53224	37.6446	BIRC5;KIF2C;SPDL1;CENPA;AURKB;SPC24
ASPS-1	Separation Of Sister Chromatids R-HSA-2467813	7 out of 170	0.00142044	4.48682	29.4191	ESPL1;BIRC5;KIF2C;SPDL1;CENPA;AURKB;SPC24
ASPS-1	DNA Replication Pre-Initiation R-HSA-69002	6 out of 127	0.00154922	5.16437	33.4135	CDT1;POLA2;DBF4;MCM7;MCM5;CDC6
ASPS-1	Fatty Acid Metabolism R-HSA-8978868	7 out of 173	0.0015703	4.40506	28.4412	FADS2;SCD;PRKAG2;DBI;DECR2;ALOXE3;ACSF2
ASPS-1	CREB1 Phosphorylation Thru NMDA Receptor-Mediated Activation Of RAS Signaling R-HSA-442742	3 out of 27	0.00224672	12.8783	78.5353	CAMK2A;RASGRF1;RPS6KA1
ASPS-1	Metabolism R-HSA-1430728	33 out of 2049	0.00269607	1.79746	10.6337	ARHGAP9;INSIG1;PRKAG2;FITM1;GPT;DBI;COX5A;AGPAT2;HSD11B2;FADS2;GM2A;NMRK2;AFMID;HMOX1;TK1;UPP1;DECR2;SEPHS2;PPARGC1A;ALOXE3;GAMT;SREBF1;PCYT2;CKM;PGAM2;ITPK1;ACSF2;GGCT;FABP3;GALE;SCD;SLC25A10;CD320
ASPS-1	FOXO-mediated Transcription Of Oxidative Stress, Metabolic And Neuronal Genes R-HSA-9615017	3 out of 29	0.00276684	11.8864	70.0116	SREBF1;TRIM63;PPARGC1A
ASPS-1	Post NMDA Receptor Activation Events R-HSA-438064	4 out of 61	0.00296419	7.25563	42.2361	RASGRF1;RPS6KA1;CAMK2A;PRKAG2
ASPS-1	Nuclear Events (Kinase And Transcription Factor Activation) R-HSA-198725	4 out of 61	0.00296419	7.25563	42.2361	RNASEH2A;ID2;RPS6KA1;ID1
ASPS-1	NR1H2 And NR1H3 Regulate Gene Expression Linked To Lipogenesis R-HSA-9029558	2 out of 9	0.00325474	29.3087	167.87	SREBF1;SCD
ASPS-1	Telomere C-strand (Lagging Strand) Synthesis R-HSA-174417	3 out of 33	0.00401508	10.2995	56.8294	FEN1;POLA2;PCNA
ASPS-1	Activation Of PPARGC1A (PGC-1alpha) By Phosphorylation R-HSA-2151209	2 out of 10	0.0040424	25.6438	141.321	PRKAG2;PPARGC1A
ASPS-1	Creatine Metabolism R-HSA-71288	2 out of 10	0.0040424	25.6438	141.321	GAMT;CKM
ASPS-1	M Phase R-HSA-68886	10 out of 380	0.0042408	2.8393	15.5111	TUBB2A;ESPL1;BIRC5;KIF2C;SPDL1;CENPA;TUBB4A;NCAPH;SPC24;AURKB
ASPS-1	Orc1 Removal From Chromatin R-HSA-68949	4 out of 69	0.0046233	6.36005	34.1957	CDT1;MCM7;MCM5;CDC6
ASPS-1	Pyrimidine Salvage R-HSA-73614	2 out of 11	0.00490912	22.7933	121.184	TK1;UPP1
ASPS-1	Unwinding Of DNA R-HSA-176974	2 out of 11	0.00490912	22.7933	121.184	MCM7;MCM5
ASPS-1	RHO GTPase Effectors R-HSA-195258	8 out of 269	0.0050033	3.20347	16.9709	KLC3;BIRC5;KIF2C;SPDL1;BAIAP2;CENPA;SPC24;AURKB
ASPS-1	Signaling By NTRK1 (TRKA) R-HSA-187037	5 out of 114	0.00521518	4.75519	24.9941	RNASEH2A;ID2;RPS6KA1;ID1;RALGDS
ASPS-1	Activation Of NMDA Receptors And Postsynaptic Events R-HSA-442755	4 out of 74	0.00592652	5.90426	30.2789	RASGRF1;RPS6KA1;CAMK2A;PRKAG2
ASPS-1	NGF-stimulated Transcription R-HSA-9031628	3 out of 39	0.00644419	8.5803	43.284	RNASEH2A;ID2;ID1
ASPS-1	Kinesins R-HSA-983189	3 out of 42	0.00792421	7.91907	38.3111	KLC3;KIFC1;KIF2C
ASPS-1	Leading Strand Synthesis R-HSA-69109	2 out of 14	0.00796781	17.0924	82.5964	POLA2;PCNA
ASPS-1	Signaling By NTRKs R-HSA-166520	5 out of 132	0.00955735	4.0775	18.9622	RNASEH2A;ID2;RPS6KA1;ID1;RALGDS
ASPS-1	SUMOylation Of DNA Replication Proteins R-HSA-4615885	3 out of 45	0.0095886	7.35231	34.1675	PCNA;BIRC5;AURKB
ASPS-1	Cell Surface Interactions At Vascular Wall R-HSA-202733	5 out of 134	0.0101573	4.01387	18.4219	PSG9;PSG5;PSG6;PSG3;PSG2
ASPS-1	Hemostasis R-HSA-109582	12 out of 576	0.0111284	2.23707	10.0629	PSG9;KLC3;DAGLA;PSG5;KIFC1;SERPINF2;PSG6;ITPK1;PSG3;KIF2C;PSG2;DGKZ
ASPS-1	Switching Of Origins To A Post-Replicative State R-HSA-69052	4 out of 90	0.0116746	4.8019	21.3701	CDT1;MCM7;MCM5;CDC6
ASPS-1	Removal Of Flap Intermediate From C-strand R-HSA-174437	2 out of 17	0.0116819	13.6718	60.8358	FEN1;PCNA
ASPS-1	Extension Of Telomeres R-HSA-180786	3 out of 50	0.0127837	6.56848	28.6359	FEN1;POLA2;PCNA
ASPS-1	Processive Synthesis On C-strand Of Telomere R-HSA-174414	2 out of 19	0.0145021	12.0622	51.0647	FEN1;PCNA
ASPS-1	Ras Activation Upon Ca2+ Influx Thru NMDA Receptor R-HSA-442982	2 out of 19	0.0145021	12.0622	51.0647	CAMK2A;RASGRF1
ASPS-1	Transcription Of E2F Targets Under Negative Control By DREAM Complex R-HSA-1362277	2 out of 19	0.0145021	12.0622	51.0647	PCNA;CDC6
ASPS-1	G2/M Checkpoints R-HSA-69481	5 out of 148	0.0150928	3.61833	15.1736	DBF4;MCM7;MCM5;CDC6;RAD9A
ASPS-1	Regulation Of Cholesterol Biosynthesis By SREBP (SREBF) R-HSA-1655829	3 out of 55	0.0165176	5.9354	24.3549	SREBF1;SCD;INSIG1
ASPS-1	PCNA-Dependent Long Patch Base Excision Repair R-HSA-5651801	2 out of 21	0.0175843	10.7914	43.6052	FEN1;PCNA
ASPS-1	Transcriptional Regulation By MECP2 R-HSA-8986944	3 out of 60	0.0207993	5.41338	20.9651	GAMT;CAMK2A;AURKB
ASPS-1	Nucleotide Salvage R-HSA-8956321	2 out of 23	0.0209173	9.76264	37.7539	TK1;UPP1
ASPS-1	Post-chaperonin Tubulin Folding Pathway R-HSA-389977	2 out of 23	0.0209173	9.76264	37.7539	TUBB2A;TUBB4A
ASPS-1	Assembly Of Pre-Replicative Complex R-HSA-68867	4 out of 110	0.0227288	3.89193	14.7275	CDT1;MCM7;MCM5;CDC6
ASPS-1	Polymerase Switching On C-strand Of Telomere R-HSA-174411	2 out of 25	0.0244904	8.91282	33.0619	POLA2;PCNA
ASPS-1	Resolution Of AP Sites Via Multiple-Nucleotide Patch Replacement Pathway R-HSA-110373	2 out of 25	0.0244904	8.91282	33.0619	FEN1;PCNA
ASPS-1	FOXO-mediated Transcription R-HSA-9614085	3 out of 65	0.0256327	4.97555	18.2299	SREBF1;TRIM63;PPARGC1A
ASPS-1	RNA Polymerase III Transcription Initiation From Type 2 Promoter R-HSA-76066	2 out of 26	0.0263637	8.54102	31.0532	BRF1;POLR3K
ASPS-1	Formation Of Tubulin Folding Intermediates By CCT/TriC R-HSA-389960	2 out of 26	0.0263637	8.54102	31.0532	TUBB2A;TUBB4A
ASPS-1	HDR Thru Homologous Recombination (HRR) R-HSA-5685942	3 out of 67	0.0277205	4.81958	17.281	PCNA;EME1;RAD9A
ASPS-1	SUMOylation R-HSA-2990846	5 out of 174	0.0280533	3.05761	10.9268	PCNA;BIRC5;SAE1;PPARGC1A;AURKB
ASPS-1	RNA Polymerase III Transcription Initiation From Type 1 Promoter R-HSA-76061	2 out of 27	0.028293	8.19896	29.2305	BRF1;POLR3K
ASPS-1	Effects Of PIP2 Hydrolysis R-HSA-114508	2 out of 27	0.028293	8.19896	29.2305	DAGLA;DGKZ
ASPS-1	G0 And Early G1 R-HSA-1538133	2 out of 27	0.028293	8.19896	29.2305	PCNA;CDC6
ASPS-1	Chromosome Maintenance R-HSA-73886	4 out of 118	0.0284734	3.61734	12.8733	POLA2;FEN1;PCNA;CENPA
ASPS-1	Homology Directed Repair R-HSA-5693538	4 out of 119	0.0292467	3.5857	12.6647	FEN1;PCNA;EME1;RAD9A
ASPS-1	Prefoldin Mediated Transfer Of Substrate To CCT/TriC R-HSA-389957	2 out of 28	0.0302772	7.88322	27.5705	TUBB2A;TUBB4A
ASPS-1	Energy Dependent Regulation Of mTOR By LKB1-AMPK R-HSA-380972	2 out of 29	0.032315	7.59087	26.0535	PRKAG2;LAMTOR4
ASPS-1	Membrane Trafficking R-HSA-199991	11 out of 599	0.0333302	1.95381	6.64549	SPTBN4;KLC3;RAB3A;KIFC1;BLOC1S3;TBC1D7;PRKAG2;KIF2C;RAB38;EPS15L1;SLC2A4
ASPS-1	Regulation Of MECP2 Expression And Activity R-HSA-9022692	2 out of 31	0.0365466	7.06664	23.3847	CAMK2A;AURKB
ASPS-1	Sealing Of Nuclear Envelope (NE) By ESCRT-III R-HSA-9668328	2 out of 31	0.0365466	7.06664	23.3847	TUBB2A;TUBB4A
ASPS-1	Gluconeogenesis R-HSA-70263	2 out of 32	0.038738	6.83074	22.2063	PGAM2;SLC25A10
ASPS-1	COPI-dependent Golgi-to-ER Retrograde Traffic R-HSA-6811434	3 out of 78	0.0407638	4.11042	13.1532	KLC3;KIFC1;KIF2C
ASPS-1	Cooperation Of Prefoldin And TriC/CCT In Actin And Tubulin Folding R-HSA-389958	2 out of 33	0.0409781	6.61006	21.1173	TUBB2A;TUBB4A
ASPS-1	Factors Involved In Megakaryocyte Development And Platelet Production R-HSA-983231	4 out of 136	0.0443014	3.12121	9.72801	KLC3;KIFC1;ITPK1;KIF2C
ASPS-1	TP53 Regulates Metabolic Genes R-HSA-5628897	3 out of 81	0.0447717	3.95172	12.2748	PRKAG2;LAMTOR4;COX5A
ASPS-1	RNA Polymerase III Transcription Initiation R-HSA-76046	2 out of 35	0.0456004	6.20882	19.1718	BRF1;POLR3K
ASPS-1	Arachidonate Production From DAG R-HSA-426048	1 out of 5	0.0478131	25.5168	77.5826	DAGLA
ASPS-1	Regulation Of HMOX1 Expression And Activity R-HSA-9707587	1 out of 5	0.0478131	25.5168	77.5826	HMOX1
ASPS-1	Sodium-coupled Phosphate Cotransporters R-HSA-427652	1 out of 5	0.0478131	25.5168	77.5826	SLC20A1
ASPS-1	Sulfide Oxidation To Sulfate R-HSA-1614517	1 out of 5	0.0478131	25.5168	77.5826	SLC25A10
ASPS-1	HSF1-dependent Transactivation R-HSA-3371571	2 out of 36	0.0479803	6.02591	18.3005	CAMK2A;CRYAB
ASPS-1	Mitochondrial Fatty Acid Beta-Oxidation R-HSA-77289	2 out of 36	0.0479803	6.02591	18.3005	DBI;ACSF2
ASPS-1	Vesicle-mediated Transport R-HSA-5653656	11 out of 637	0.048215	1.83158	5.55351	SPTBN4;KLC3;RAB3A;KIFC1;BLOC1S3;TBC1D7;PRKAG2;KIF2C;RAB38;EPS15L1;SLC2A4
ASPS-1	Transcriptional Regulation Of White Adipocyte Differentiation R-HSA-381340	3 out of 84	0.0489681	3.80478	11.4775	SREBF1;SLC2A4;PPARGC1A
FU-UR-1	Cell Cycle, Mitotic R-HSA-69278	8 out of 523	0.00417005	3.34619	18.3366	CDT1;TUBB2A;ESPL1;CDK4;INCENP;MCM5;CENPA;SPC24
FU-UR-1	Circadian Clock R-HSA-400253	3 out of 69	0.00473027	9.49091	50.8122	BHLHE40;BHLHE41;NR1D1
FU-UR-1	Mitotic Anaphase R-HSA-68882	5 out of 232	0.00570261	4.65989	24.0769	TUBB2A;ESPL1;INCENP;CENPA;SPC24
FU-UR-1	Mitotic Metaphase And Anaphase R-HSA-2555396	5 out of 233	0.00580549	4.63922	23.8871	TUBB2A;ESPL1;INCENP;CENPA;SPC24
FU-UR-1	mTORC1-mediated Signaling R-HSA-166208	2 out of 24	0.00611441	18.8258	95.9569	EEF2K;RRAGD
FU-UR-1	Fertilization R-HSA-1187000	2 out of 25	0.006625	18.0063	90.3361	CATSPERG;ZP3
FU-UR-1	Basigin Interactions R-HSA-210991	2 out of 25	0.006625	18.0063	90.3361	SLC7A5;MAG
FU-UR-1	BMAL1:CLOCK,NPAS2 Activates Circadian Gene Expression R-HSA-1368108	2 out of 27	0.00770215	16.5642	80.6055	BHLHE40;BHLHE41
FU-UR-1	RAB GEFs Exchange GTP For GDP On RABs R-HSA-8876198	3 out of 89	0.00955715	7.27638	33.8385	RAB32;RAB3IL1;RAB38
FU-UR-1	Separation Of Sister Chromatids R-HSA-2467813	4 out of 170	0.00980185	5.05922	23.3998	ESPL1;INCENP;CENPA;SPC24
FU-UR-1	Activation Of Pre-Replicative Complex R-HSA-68962	2 out of 32	0.0107126	13.8	62.6014	CDT1;MCM5
FU-UR-1	Unattached Kinetochores Signal Amplification Via A MAD2 Inhibitory Signal R-HSA-141444	3 out of 93	0.0107687	6.95158	31.4984	INCENP;CENPA;SPC24
FU-UR-1	VEGFA-VEGFR2 Pathway R-HSA-4420097	3 out of 93	0.0107687	6.95158	31.4984	TRIB3;BAIAP2;VEGFA
FU-UR-1	EML4 And NUDC In Mitotic Spindle Formation R-HSA-9648025	3 out of 97	0.0120652	6.65442	29.3954	INCENP;CENPA;SPC24
FU-UR-1	Metabolism Of Vitamins And Cofactors R-HSA-196854	4 out of 186	0.0132834	4.61071	19.924	NMRK2;SDC1;ACP5;SLC19A2
FU-UR-1	Signaling By VEGF R-HSA-194138	3 out of 102	0.0138069	6.31675	27.052	TRIB3;BAIAP2;VEGFA
FU-UR-1	Cell Cycle R-HSA-1640170	8 out of 654	0.014994	2.6496	11.1286	CDT1;TUBB2A;ESPL1;CDK4;INCENP;MCM5;CENPA;SPC24
FU-UR-1	Resolution Of Sister Chromatid Cohesion R-HSA-2500257	3 out of 106	0.0152979	6.07021	25.3737	INCENP;CENPA;SPC24
FU-UR-1	Mitotic Spindle Checkpoint R-HSA-69618	3 out of 110	0.0168765	5.84211	23.8465	INCENP;CENPA;SPC24
FU-UR-1	MTOR Signaling R-HSA-165159	2 out of 41	0.017213	10.6106	43.1011	EEF2K;RRAGD
FU-UR-1	Reproduction R-HSA-1474165	3 out of 113	0.0181182	5.68191	22.7892	CDK4;CATSPERG;ZP3
FU-UR-1	Heme Signaling R-HSA-9707616	2 out of 45	0.0205208	9.62161	37.3926	HMOX1;NR1D1
FU-UR-1	RHO GTPases Activate Formins R-HSA-5663220	3 out of 119	0.0207507	5.38639	20.8732	INCENP;CENPA;SPC24
FU-UR-1	Rab Regulation Of Trafficking R-HSA-9007101	3 out of 122	0.0221416	5.2498	20.0033	RAB32;RAB38;RAB3IL1
FU-UR-1	Metabolism Of Water-Soluble Vitamins And Cofactors R-HSA-196849	3 out of 122	0.0221416	5.2498	20.0033	NMRK2;ACP5;SLC19A2
FU-UR-1	Hemostasis R-HSA-109582	7 out of 576	0.0231108	2.61363	9.84672	SLC7A5;MAG;KIFC1;SPNS1;SDC1;ABHD6;VEGFA
FU-UR-1	Inositol Phosphate Metabolism R-HSA-1483249	2 out of 48	0.0231611	8.99275	33.8602	MIOX;IP6K3
FU-UR-1	Arachidonate Production From DAG R-HSA-426048	1 out of 5	0.0242633	51.2835	190.713	ABHD6
FU-UR-1	Toxicity Of Botulinum Toxin Type D (botD) R-HSA-5250955	1 out of 5	0.0242633	51.2835	190.713	SV2B
FU-UR-1	Toxicity Of Botulinum Toxin Type F (botF) R-HSA-5250981	1 out of 5	0.0242633	51.2835	190.713	SV2B
FU-UR-1	Vitamin B1 (Thiamin) Metabolism R-HSA-196819	1 out of 5	0.0242633	51.2835	190.713	SLC19A2
FU-UR-1	Regulation Of HMOX1 Expression And Activity R-HSA-9707587	1 out of 5	0.0242633	51.2835	190.713	HMOX1
FU-UR-1	Drug-mediated Inhibition Of CDK4/CDK6 Activity R-HSA-9754119	1 out of 5	0.0242633	51.2835	190.713	CDK4
FU-UR-1	G1/S Transition R-HSA-69206	3 out of 129	0.025581	4.95639	18.1697	CDT1;CDK4;MCM5
FU-UR-1	Cell Surface Interactions At Vascular Wall R-HSA-202733	3 out of 134	0.0282037	4.76601	17.0066	SLC7A5;MAG;SDC1
FU-UR-1	PTK6 Regulates Cell Cycle R-HSA-8849470	1 out of 6	0.0290456	41.0247	145.182	CDK4
FU-UR-1	CD22 Mediated BCR Regulation R-HSA-5690714	1 out of 6	0.0290456	41.0247	145.182	CD22
FU-UR-1	Vitamin B2 (Riboflavin) Metabolism R-HSA-196843	1 out of 7	0.0338047	34.1856	115.792	ACP5
FU-UR-1	Zinc Efflux And Compartmentalization By SLC30 Family R-HSA-435368	1 out of 7	0.0338047	34.1856	115.792	SLC30A2
FU-UR-1	Constitutive Signaling By NOTCH1 t(7;9)(NOTCH1:M1580 K2555) Translocation Mutant R-HSA-2660826	1 out of 7	0.0338047	34.1856	115.792	JAG2
FU-UR-1	Mitotic G1 Phase And G1/S Transition R-HSA-453279	3 out of 147	0.035666	4.33289	14.444	CDT1;CDK4;MCM5
FU-UR-1	RAB Geranylgeranylation R-HSA-8873719	2 out of 62	0.0371565	6.88958	22.6848	RAB32;RAB38
FU-UR-1	Axonal Growth Inhibition (RHOA Activation) R-HSA-193634	1 out of 8	0.0385407	29.3004	95.4034	MAG
FU-UR-1	VEGF Binds To VEGFR Leading To Receptor Dimerization R-HSA-195399	1 out of 8	0.0385407	29.3004	95.4034	VEGFA
FU-UR-1	M Phase R-HSA-68886	5 out of 380	0.0390657	2.79957	9.07764	TUBB2A;ESPL1;INCENP;CENPA;SPC24
FU-UR-1	Sperm Motility And Taxes R-HSA-1300642	1 out of 9	0.0432537	25.6366	80.5162	CATSPERG
FU-UR-1	Activation Of PUMA And Translocation To Mitochondria R-HSA-139915	1 out of 9	0.0432537	25.6366	80.5162	TP73
FU-UR-1	p75NTR Regulates Axonogenesis R-HSA-193697	1 out of 9	0.0432537	25.6366	80.5162	MAG
FU-UR-1	RHO GTPase Effectors R-HSA-195258	4 out of 269	0.0433405	3.15327	9.89707	INCENP;BAIAP2;CENPA;SPC24
FU-UR-1	Cell Cycle Checkpoints R-HSA-69620	4 out of 271	0.0443283	3.12933	9.75141	INCENP;MCM5;CENPA;SPC24
FU-UR-1	S Phase R-HSA-69242	3 out of 161	0.0447265	3.94617	12.2615	CDT1;CDK4;MCM5
FU-UR-1	Orc1 Removal From Chromatin R-HSA-68949	2 out of 69	0.045098	6.1676	19.1129	CDT1;MCM5
FU-UR-1	Synthesis Of Pyrophosphates In Cytosol R-HSA-1855167	1 out of 10	0.0479439	22.7869	69.2204	IP6K3
FU-UR-1	Glycoprotein Hormones R-HSA-209822	1 out of 10	0.0479439	22.7869	69.2204	INHBE
FU-UR-1	HuR (ELAVL1) Binds And Stabilizes mRNA R-HSA-450520	1 out of 10	0.0479439	22.7869	69.2204	GPRC5A
FU-UR-1	Interaction With Cumulus Cells And Zona Pellucida R-HSA-2534343	1 out of 10	0.0479439	22.7869	69.2204	ZP3
FU-UR-1	Neurotoxicity Of Clostridium Toxins R-HSA-168799	1 out of 10	0.0479439	22.7869	69.2204	SV2B

## Sheet: Fig5a
Correlation of VCP depletion and AT3 depletion on direct AT3 target genes.
ENSEMBL id	gene symbol	FU-UR-1 log2FoldChange siAT3vsiSCR	FU-UR-1 log2FoldChange siVCPvsiSCR
ENSG00000158014	SLC30A2	-2.83198	-2.96643
ENSG00000187775	DNAH17	-2.62856	-1.70191
ENSG00000117479	SLC19A2	-2.58573	-2.0843
ENSG00000185518	SV2B	-2.5549	-2.02663
ENSG00000158022	TRIM63	-2.31058	-1.09297
ENSG00000077009	NMRK2	-2.29762	-1.53805
ENSG00000069424	KCNAB2	-2.20648	-1.73232
ENSG00000126368	NR1D1	-2.11062	-1.67215
ENSG00000103154	NECAB2	-2.09201	-2.76613
ENSG00000008853	RHOBTB2	-2.02458	-1.35996
ENSG00000136859	ANGPTL2	-2.01608	-1.77928
ENSG00000237330	RNF223	-1.95371	-1.389
ENSG00000139269	INHBE	-1.93229	-0.241303
ENSG00000178860	MSC	-1.9	-1.24601
ENSG00000137193	PIM1	-1.88044	-1.22776
ENSG00000167513	CDT1	-1.87306	-0.535015
ENSG00000183696	UPP1	-1.86343	-0.534825
ENSG00000128973	CLN6	-1.85641	-1.15975
ENSG00000204386	NEU1	-1.84176	-1.30007
ENSG00000161896	IP6K3	-1.82807	-0.906186
ENSG00000092439	TRPM7	-1.81125	-1.24705
ENSG00000135476	ESPL1	-1.80579	-0.757338
ENSG00000215644	GCGR	-1.80416	-1.36984
ENSG00000100292	HMOX1	-1.8023	-1.89991
ENSG00000144130	NT5DC4	-1.79754	-0.918899
ENSG00000078900	TP73	-1.77017	-1.09863
ENSG00000112715	VEGFA	-1.76728	-0.889308
ENSG00000186193	SAPCD2	-1.76025	-1.16559
ENSG00000100297	MCM5	-1.70957	-0.661908
ENSG00000100253	MIOX	-1.67324	-1.58526
ENSG00000092529	CAPN3	-1.6517	-0.802176
ENSG00000115163	CENPA	-1.63838	-0.987195
ENSG00000025039	RRAGD	-1.61739	-0.789854
ENSG00000058335	RASGRF1	-1.60781	-1.73819
ENSG00000135451	TROAP	-1.60302	-0.512676
ENSG00000040608	RTN4R	-1.58454	-1.01222
ENSG00000100033	PRODH	-1.57514	-1.30393
ENSG00000101255	TRIB3	-1.55355	0.0370281
ENSG00000237649	KIFC1	-1.54593	-0.435441
ENSG00000188060	RAB42	-1.51219	-1.18835
ENSG00000099338	CATSPERG	-1.4911	-1.11932
ENSG00000115648	MLPH	-1.48135	-1.43976
ENSG00000154642	C21orf91	-1.47836	-1.09337
ENSG00000198203	SULT1C2	-1.4771	-1.12079
ENSG00000161888	SPC24	-1.46428	-0.173016
ENSG00000118242	MREG	-1.45371	-0.69694
ENSG00000103319	EEF2K	-1.42767	-1.04601
ENSG00000012124	CD22	-1.42296	-1.13522
ENSG00000124772	CPNE5	-1.41467	-1.07167
ENSG00000164849	GPR146	-1.39979	-0.773006
ENSG00000118508	RAB32	-1.39917	-1.11937
ENSG00000123095	BHLHE41	-1.39053	-1.01109
ENSG00000197971	MBP	-1.38996	-1.05172
ENSG00000105695	MAG	-1.37066	-1.20058
ENSG00000169682	SPNS1	-1.35264	-0.9897
ENSG00000105402	NAPA	-1.34754	-0.931219
ENSG00000162004	CCDC78	-1.31451	-1.42297
ENSG00000101187	SLCO4A1	-1.31269	0.164223
ENSG00000163687	DNASE1L3	-1.30617	-0.543614
ENSG00000168135	KCNJ4	-1.26939	-1.26605
ENSG00000137267	TUBB2A	-1.26789	-0.828097
ENSG00000013588	GPRC5A	-1.26272	-0.170367
ENSG00000135446	CDK4	-1.26101	-0.889807
ENSG00000160271	RALGDS	-1.25685	-0.754276
ENSG00000100385	IL2RB	-1.23456	-0.69641
ENSG00000170190	SLC16A5	-1.21686	-0.543008
ENSG00000167705	RILP	-1.18752	-1.05189
ENSG00000197355	UAP1L1	-1.18307	-0.670344
ENSG00000158246	TENT5B	-1.18161	-0.0805827
ENSG00000185567	AHNAK2	-1.17883	-1.08963
ENSG00000163686	ABHD6	-1.17678	-1.38543
ENSG00000167994	RAB3IL1	-1.16794	-0.381285
ENSG00000119986	AVPI1	-1.16736	-0.738063
ENSG00000102575	ACP5	-1.16034	-1.20948
ENSG00000198830	HMGN2	-1.15569	-0.236675
ENSG00000121005	CRISPLD1	-1.15551	-1.342
ENSG00000141458	NPC1	-1.14779	-0.162488
ENSG00000167895	TMC8	-1.14576	-0.896161
ENSG00000123892	RAB38	-1.1389	-0.607655
ENSG00000170439	METTL7B	-1.13651	-0.606802
ENSG00000181577	C6orf223	-1.13613	-0.602878
ENSG00000175866	BAIAP2	-1.13581	-0.348439
ENSG00000103257	SLC7A5	-1.12182	-0.824301
ENSG00000005513	SOX8	-1.11856	-1.09383
ENSG00000121577	POPDC2	-1.11446	-0.684872
ENSG00000179241	LDLRAD3	-1.11344	-1.21096
ENSG00000103034	NDRG4	-1.11304	-0.433956
ENSG00000134107	BHLHE40	-1.08815	-0.909557
ENSG00000112514	CUTA	-1.05766	-1.10754
ENSG00000115884	SDC1	-1.05634	-0.392808
ENSG00000188372	ZP3	-1.05233	0.375104
ENSG00000111412	C12orf49	-1.05121	-0.312244
ENSG00000266463	MIR3196	-1.04441	-0.443215
ENSG00000130513	GDF15	-1.04435	0.447915
ENSG00000184916	JAG2	-1.02411	-0.431806
ENSG00000144837	PLA1A	-1.0234	-0.190613
ENSG00000188211	NCR3LG1	-1.01984	-1.21929
ENSG00000139266	MARCH9	-1.01559	-0.928322
ENSG00000249923	AC007663.2	-1.01169	-0.781113
ENSG00000149503	INCENP	-1.0044	-0.230056
ENSG00000187185	AC092118.1	1.00366	0.148481
ENSG00000204366	ZBTB12	1.08118	-0.338029
ENSG00000146700	SSC4D	1.08799	0.402649
ENSG00000249948	GBA3	1.13422	0.379328
ENSG00000160360	GPSM1	1.1685	0.880608
ENSG00000232002	LINC01880	1.18223	0.0200238
ENSG00000196396	PTPN1	1.39867	1.40332
ENSG00000105976	MET	1.9351	2.0338

## Sheet: Fig5b
Correlation of VCP depletion and AT3 depletion on direct AT3 target genes.
ENSEMBL id	gene symbol	ASPS1siTFEvsiSCR	ASPS1siVCPvsiSCR
ENSG00000164619	BMPER	3.29161	0.606706
ENSG00000266074	BAHCC1	3.08971	-0.0622111
ENSG00000171951	SCG2	2.8333	1.01684
ENSG00000105976	MET	2.63636	2.34166
ENSG00000183160	TMEM119	2.58208	-0.123579
ENSG00000104081	BMF	2.50257	-0.0850067
ENSG00000146005	PSD2	2.43239	0.00547881
ENSG00000064205	CCN5	2.40725	-0.500342
ENSG00000173918	C1QTNF1	2.39846	0.796813
ENSG00000172061	LRRC15	2.37408	-0.539059
ENSG00000189223	PAX8-AS1	2.29515	2.05012
ENSG00000178977	LINC00324	2.27739	1.89148
ENSG00000187583	PLEKHN1	2.25247	1.16515
ENSG00000141526	SLC16A3	2.2385	0.879004
ENSG00000177363	LRRN4CL	2.21602	0.590716
ENSG00000131187	F12	2.11023	0.833213
ENSG00000185215	TNFAIP2	2.07228	0.559918
ENSG00000108821	COL1A1	2.04532	-0.443027
ENSG00000150281	CTF1	2.01833	1.26012
ENSG00000114315	HES1	1.92957	0.367072
ENSG00000130822	PNCK	1.88953	1.34467
ENSG00000109046	WSB1	1.88224	1.37467
ENSG00000106003	LFNG	1.87822	-0.556928
ENSG00000198910	L1CAM	1.86687	1.03119
ENSG00000162458	FBLIM1	1.85811	0.569175
ENSG00000106366	SERPINE1	1.76712	0.730168
ENSG00000125618	PAX8	1.7484	1.15364
ENSG00000226137	BAIAP2-DT	1.70557	1.02868
ENSG00000134013	LOXL2	1.69173	0.0542885
ENSG00000160255	ITGB2	1.6903	-0.0452781
ENSG00000128342	LIF	1.6629	1.15629
ENSG00000186866	POFUT2	1.64615	0.941891
ENSG00000160323	ADAMTS13	1.64181	-0.336454
ENSG00000228649	SNHG26	1.63623	1.19348
ENSG00000166839	ANKDD1A	1.6228	1.21421
ENSG00000010810	FYN	1.61219	0.969935
ENSG00000012124	CD22	1.5832	0.78636
ENSG00000182326	C1S	1.54749	1.49914
ENSG00000106624	AEBP1	1.50842	0.508168
ENSG00000162241	SLC25A45	1.49333	0.889272
ENSG00000089820	ARHGAP4	1.47584	-0.181328
ENSG00000129667	RHBDF2	1.45747	0.506522
ENSG00000106868	SUSD1	1.42034	1.30411
ENSG00000099622	CIRBP	1.40952	0.739344
ENSG00000137331	IER3	1.37526	1.12513
ENSG00000174939	ASPHD1	1.36504	0.68201
ENSG00000205436	EXOC3L4	1.35777	0.657435
ENSG00000217801	AL390719.1	1.35304	1.10548
ENSG00000125740	FOSB	1.34454	0.964031
ENSG00000188157	AGRN	1.33704	0.382494
ENSG00000183833	CFAP91	1.33633	0.253462
ENSG00000167772	ANGPTL4	1.3232	-0.230625
ENSG00000111886	GABRR2	1.31878	0.409693
ENSG00000175592	FOSL1	1.31782	1.86841
ENSG00000058668	ATP2B4	1.31123	0.101283
ENSG00000117868	ESYT2	1.30644	1.36262
ENSG00000184402	SS18L1	1.29955	1.11048
ENSG00000182218	HHIPL1	1.27781	-0.0930353
ENSG00000005884	ITGA3	1.2538	0.534857
ENSG00000155265	GOLGA7B	1.23163	-0.301226
ENSG00000108846	ABCC3	1.22151	-0.0704438
ENSG00000090006	LTBP4	1.21702	-0.0323956
ENSG00000112096	SOD2	1.21551	0.765999
ENSG00000269386	RAB11B-AS1	1.19272	0.330188
ENSG00000157227	MMP14	1.1649	-0.301011
ENSG00000172738	TMEM217	1.15548	1.46475
ENSG00000035664	DAPK2	1.14928	-0.649353
ENSG00000231924	PSG1	1.14233	-0.330691
ENSG00000247315	ZCCHC3	1.12984	1.02516
ENSG00000185972	CCIN	1.11751	-0.245539
ENSG00000099338	CATSPERG	1.10664	0.052216
ENSG00000166949	SMAD3	1.09981	0.839819
ENSG00000136997	MYC	1.09439	0.684255
ENSG00000167703	SLC43A2	1.09186	-0.459564
ENSG00000011021	CLCN6	1.08274	0.67732
ENSG00000176155	CCDC57	1.07448	0.25385
ENSG00000140104	CLBA1	1.06211	0.622572
ENSG00000142959	BEST4	1.0596	-0.144856
ENSG00000115257	PCSK4	1.05832	0.540683
ENSG00000019582	CD74	1.05807	0.125381
ENSG00000143473	KCNH1	1.05683	-0.0693449
ENSG00000160360	GPSM1	1.05335	0.949825
ENSG00000137817	PARP6	1.04682	0.720536
ENSG00000100242	SUN2	1.03921	0.738455
ENSG00000169660	HEXD	1.03384	0.0793781
ENSG00000146648	EGFR	1.0314	0.590767
ENSG00000130158	DOCK6	1.02939	0.414815
ENSG00000167733	HSD11B1L	1.02443	0.638485
ENSG00000096996	IL12RB1	1.01283	-0.197595
ENSG00000159216	RUNX1	1.0126	0.62986
ENSG00000171223	JUNB	1.00431	0.526831
ENSG00000153113	CAST	-1.00201	-0.268525
ENSG00000006453	BAIAP2L1	-1.00342	-0.17496
ENSG00000072954	TMEM38A	-1.00577	-1.35566
ENSG00000158022	TRIM63	-1.00806	-0.564185
ENSG00000169692	AGPAT2	-1.01386	-0.928689
ENSG00000185567	AHNAK2	-1.0183	-0.590463
ENSG00000072310	SREBF1	-1.03227	-0.745193
ENSG00000142230	SAE1	-1.03667	-0.461296
ENSG00000188186	LAMTOR4	-1.03985	-0.401219
ENSG00000167107	ACSF2	-1.04626	-0.613757
ENSG00000214922	HLA-F-AS1	-1.04657	-0.453638
ENSG00000239672	NME1	-1.04735	-0.342624
ENSG00000177106	EPS8L2	-1.05068	-0.475335
ENSG00000134780	DAGLA	-1.05328	-0.703761
ENSG00000187266	EPOR	-1.05839	-0.643899
ENSG00000085831	TTC39A	-1.06309	0.248154
ENSG00000196979	GPRACR	-1.06357	0.2388
ENSG00000167747	C19orf48	-1.06412	-0.219861
ENSG00000127527	EPS15L1	-1.06437	-0.422805
ENSG00000172009	THOP1	-1.06537	-0.51512
ENSG00000145979	TBC1D7	-1.07309	-0.383325
ENSG00000211584	SLC48A1	-1.07377	-0.646736
ENSG00000160211	G6PD	-1.08234	-0.794897
ENSG00000160271	RALGDS	-1.09267	-0.415435
ENSG00000130005	GAMT	-1.09541	-0.283149
ENSG00000185955	C7orf61	-1.09878	-1.48668
ENSG00000112514	CUTA	-1.10743	-0.465
ENSG00000185477	GPRIN3	-1.10986	-0.673114
ENSG00000242221	PSG2	-1.11472	-1.21191
ENSG00000216490	IFI30	-1.1361	-0.488382
ENSG00000100605	ITPK1	-1.13983	-0.740147
ENSG00000183077	AFMID	-1.15048	-0.72439
ENSG00000160460	SPTBN4	-1.15381	-0.830442
ENSG00000176909	MAMSTR	-1.15681	-0.805371
ENSG00000146094	DOK3	-1.16205	-0.464371
ENSG00000149300	C11orf52	-1.16621	-0.211378
ENSG00000172613	RAD9A	-1.17022	-0.262312
ENSG00000125434	SLC25A35	-1.17209	-0.613206
ENSG00000185024	BRF1	-1.17693	-0.709271
ENSG00000179918	SEPHS2	-1.18342	-0.823069
ENSG00000205476	CCDC85C	-1.18816	-0.815291
ENSG00000109819	PPARGC1A	-1.18936	-0.573032
ENSG00000167106	FAM102A	-1.20681	-0.899694
ENSG00000006652	IFRD1	-1.20871	-0.432994
ENSG00000177238	TRIM72	-1.21009	-1.01655
ENSG00000115738	ID2	-1.21503	-0.674498
ENSG00000189114	BLOC1S3	-1.21554	-0.679914
ENSG00000241104	CEACAMP10	-1.21587	-0.0345336
ENSG00000101220	C20orf27	-1.21866	-0.742047
ENSG00000119185	ITGB1BP1	-1.22889	-0.550205
ENSG00000175182	FAM131A	-1.23799	-0.705377
ENSG00000238005	AL391832.2	-1.2443	-0.669074
ENSG00000124191	TOX2	-1.25282	-0.375997
ENSG00000105613	MAST1	-1.26018	-0.609841
ENSG00000137267	TUBB2A	-1.26453	-0.43246
ENSG00000149091	DGKZ	-1.26733	-0.812867
ENSG00000277639	AC007906.2	-1.26864	0.292943
ENSG00000135476	ESPL1	-1.27165	-0.232128
ENSG00000160145	KALRN	-1.27182	-0.4681
ENSG00000040275	SPDL1	-1.27802	-0.423632
ENSG00000184163	C1QTNF12	-1.2783	-1.71581
ENSG00000080511	RDH8	-1.28369	-0.158598
ENSG00000167775	CD320	-1.28451	-0.53716
ENSG00000149418	ST14	-1.28748	-1.25834
ENSG00000186480	INSIG1	-1.28823	-0.716481
ENSG00000162496	DHRS3	-1.29128	-1.47007
ENSG00000167701	GPT	-1.29274	-1.3573
ENSG00000178741	COX5A	-1.29551	-0.858599
ENSG00000175946	KLHL38	-1.29617	-1.17024
ENSG00000260442	ATP2A1-AS1	-1.30174	-0.548528
ENSG00000163395	IGFN1	-1.30874	-0.895997
ENSG00000132646	PCNA	-1.31246	-0.405439
ENSG00000164746	C7orf57	-1.31834	-0.315046
ENSG00000104833	TUBB4A	-1.32258	-0.172634
ENSG00000104714	ERICH1	-1.33415	-0.427946
ENSG00000006625	GGCT	-1.33813	-0.494886
ENSG00000104626	ERI1	-1.34192	-0.416371
ENSG00000125089	SH3TC1	-1.34676	-0.785643
ENSG00000175866	BAIAP2	-1.34682	-0.660461
ENSG00000105649	RAB3A	-1.34772	-0.632095
ENSG00000229891	LINC01315	-1.35064	-0.550134
ENSG00000251576	LINC01267	-1.35748	-0.793761
ENSG00000168071	CCDC88B	-1.36587	-0.169486
ENSG00000123892	RAB38	-1.37603	-0.343494
ENSG00000139405	RITA1	-1.39332	-0.711145
ENSG00000196743	GM2A	-1.40304	-0.796073
ENSG00000231439	WASIR2	-1.40468	-0.293419
ENSG00000136810	TXN	-1.40694	-0.28791
ENSG00000213889	PPM1N	-1.41058	-1.3796
ENSG00000242612	DECR2	-1.41634	-0.906566
ENSG00000058335	RASGRF1	-1.42293	-1.10413
ENSG00000013563	DNASE1L1	-1.42436	-0.147185
ENSG00000104892	KLC3	-1.43176	-0.503958
ENSG00000228067	LINC01740	-1.43729	-0.947921
ENSG00000198624	CCDC69	-1.44995	-1.32277
ENSG00000168476	REEP4	-1.45364	-0.77213
ENSG00000183696	UPP1	-1.45857	-0.487241
ENSG00000112759	SLC29A1	-1.46146	-1.02479
ENSG00000185813	PCYT2	-1.47075	-0.799449
ENSG00000117676	RPS6KA1	-1.47734	-0.626174
ENSG00000196976	LAGE3	-1.48403	-0.714194
ENSG00000106617	PRKAG2	-1.4865	-0.00342672
ENSG00000167705	RILP	-1.48971	-0.976952
ENSG00000235295	LINC01634	-1.49611	-1.11937
ENSG00000256508	MRGPRF-AS1	-1.50636	-0.99334
ENSG00000118156	ZNF541	-1.51344	-0.120319
ENSG00000117308	GALE	-1.52215	-0.419384
ENSG00000006634	DBF4	-1.52532	-0.62127
ENSG00000166900	STX3	-1.5308	-0.545613
ENSG00000115163	CENPA	-1.5347	-0.521818
ENSG00000183668	PSG9	-1.54016	-0.651777
ENSG00000186193	SAPCD2	-1.54185	-0.611149
ENSG00000166508	MCM7	-1.54869	-0.473237
ENSG00000119986	AVPI1	-1.56598	-0.586167
ENSG00000141524	TMC6	-1.56913	-0.211178
ENSG00000105516	DBP	-1.57532	-1.01693
ENSG00000088320	REM1	-1.57824	-0.534476
ENSG00000233354	LINC00028	-1.58035	-0.305895
ENSG00000253368	TRNP1	-1.59543	-0.991463
ENSG00000167895	TMC8	-1.62418	-0.24133
ENSG00000144136	SLC20A1	-1.62632	-1.05573
ENSG00000221826	PSG3	-1.63333	-1.3488
ENSG00000173599	PC	-1.63442	-0.882391
ENSG00000111087	GLI1	-1.63635	-1.16675
ENSG00000257838	OTOAP1	-1.63814	-1.09226
ENSG00000164855	TMEM184A	-1.67178	-1.17781
ENSG00000053108	FSTL4	-1.68788	-1.04675
ENSG00000070808	CAMK2A	-1.7018	-0.332707
ENSG00000179148	ALOXE3	-1.71128	-0.987943
ENSG00000266835	GAPLINC	-1.7219	-0.825075
ENSG00000204941	PSG5	-1.73227	-0.854718
ENSG00000183048	SLC25A10	-1.74252	-0.648552
ENSG00000142945	KIF2C	-1.74733	-0.0178524
ENSG00000160949	TONSL	-1.75086	-0.478668
ENSG00000076864	RAP1GAP	-1.76286	-1.06147
ENSG00000100292	HMOX1	-1.80191	-1.40891
ENSG00000172935	MRGPRF	-1.8061	-0.744634
ENSG00000134824	FADS2	-1.80921	-1.17529
ENSG00000186862	PDZD7	-1.82088	-0.356428
ENSG00000150967	ABCB9	-1.83773	-1.00379
ENSG00000111696	NT5DC3	-1.86492	-1.39712
ENSG00000170848	PSG6	-1.88956	-1.15108
ENSG00000040608	RTN4R	-1.89051	-0.854912
ENSG00000285427	SOD2-OT1	-1.89806	-0.813411
ENSG00000168496	FEN1	-1.90701	-0.372839
ENSG00000273032	DGCR5	-1.91141	-0.756656
ENSG00000161664	ASB16	-1.92318	-0.63391
ENSG00000138180	CEP55	-1.94331	0.357768
ENSG00000089685	BIRC5	-1.95002	0.028317
ENSG00000164744	SUN3	-1.95832	0.262242
ENSG00000237649	KIFC1	-1.96243	-0.22441
ENSG00000173237	C11orf86	-2.01392	-1.92463
ENSG00000155368	DBI	-2.01611	-0.52298
ENSG00000181856	SLC2A4	-2.04466	-1.2632
ENSG00000100297	MCM5	-2.04901	-0.589477
ENSG00000105523	FAM83E	-2.05797	-1.45777
ENSG00000014138	POLA2	-2.07109	-0.638535
ENSG00000161980	POLR3K	-2.07963	-1.00334
ENSG00000178999	AURKB	-2.08837	-0.219637
ENSG00000161888	SPC24	-2.1039	-0.273187
ENSG00000041515	MYO16	-2.10809	-1.29578
ENSG00000174562	KLK15	-2.11077	-0.962878
ENSG00000077009	NMRK2	-2.14014	-0.4647
ENSG00000187634	SAMD11	-2.1904	-2.34487
ENSG00000121152	NCAPH	-2.21763	0.0138132
ENSG00000104889	RNASEH2A	-2.23541	-0.7522
ENSG00000123329	ARHGAP9	-2.30253	-0.693921
ENSG00000139269	INHBE	-2.31553	-0.333765
ENSG00000175920	DOK7	-2.34484	-1.11453
ENSG00000180383	DEFB124	-2.35994	-0.944979
ENSG00000181577	C6orf223	-2.40185	-0.78991
ENSG00000099194	SCD	-2.44047	-1.23044
ENSG00000154920	EME1	-2.4415	-0.152735
ENSG00000164708	PGAM2	-2.46167	-1.25303
ENSG00000167711	SERPINF2	-2.48606	-1.50918
ENSG00000049540	ELN	-2.51714	-0.897021
ENSG00000185527	PDE6G	-2.52422	-1.06321
ENSG00000237330	RNF223	-2.5341	-1.25112
ENSG00000168481	LGI3	-2.56219	0.0273916
ENSG00000121769	FABP3	-2.57346	-1.24928
ENSG00000187997	C17orf99	-2.58015	-1.21331
ENSG00000168484	SFTPC	-2.58246	-0.70803
ENSG00000235823	OLMALINC	-2.60274	-0.636926
ENSG00000146755	TRIM50	-2.62287	-1.89397
ENSG00000139914	FITM1	-2.66827	-1.98626
ENSG00000161981	SNRNP25	-2.69701	-0.864993
ENSG00000109846	CRYAB	-2.70838	-0.92442
ENSG00000167513	CDT1	-2.71513	-0.515903
ENSG00000167900	TK1	-2.81625	-0.0911493
ENSG00000094804	CDC6	-2.94791	-0.807744
ENSG00000176387	HSD11B2	-2.99675	-0.435298
ENSG00000158246	TENT5B	-3.13856	-1.23806
ENSG00000104879	CKM	-3.33737	-1.32676
ENSG00000125968	ID1	-3.45955	-1.31042
ENSG00000108823	SGCA	-3.4627	-1.44999

## Sheet: Fig5d
For genes filtered to be 8-fold upregulated by each of TFE3, AT3.1, and AT3.2 over GFP control transfection, the change in expression from co-transfection of C-delta compared to each alone.
gene_name	TFE3 +C-delta log2FC	neg log10 padj		AT3.1+C-delta log2FC	AT3.1+C-delta neg log10 padj		AT3.2+C-delta log2FC	AT3.2+C-delta neg log10 padj
AATBC	-0.580127	0.231855		-2.27896	5.33822		-1.72402	2.51137
AC004704.1	0.0984119	0.0238461		-0.712834	0.43333		-0.0412105	0.00187852
AC008429.1	-0.0831839	0.0239074		-0.250634	0.0907906		-0.273891	0.0589066
AC008568.1	0.0378418	0.00585633		-1.26297	0.782742		-0.795984	0.191585
AC023906.5	0.00375487	0.0010529		-0.903833	0.566585		-0.687793	0.220216
AC068413.1	-0.15934	0.031985		-1.08559	0.745303		-0.0836675	0.00387198
AC068831.5	-1.35302	0.868096		-1.98864	2.32486		-1.37275	0.874229
AC073578.1	0.293919	0.0678345		-2.1746	3.6722		-1.81621	2.26774
AC078820.2	-0.835834	0.407633		-1.49672	1.64384		-0.68651	0.213741
AC092720.1	-0.892861	0.694996		-1.8842	4.06886		-1.65451	2.79327
AC093503.3	-0.0488688	0.0139652		-0.977207	1.35054		-0.40022	0.137634
AC245297.1	0.177476	0.0475533		0.112067	0.0237751		0.162015	0.0170089
ACP5	-0.481703	0.1336		-2.00035	2.89422		-1.40384	1.12765
AK5	-0.677006	0.738332		-1.56558	5.31205		-1.05773	1.95698
AL009181.1	-0.248326	0.0744206		-1.61746	3.02546		-1.1493	1.28918
AL356020.1	0.0415311	0.0110488		-0.978946	0.820387		-0.351991	0.0673547
ALOXE3	-0.485488	0.194106		-1.21141	1.51203		-0.788307	0.461551
AMPD3	0.137841	0.0468395		-0.597255	0.508456		-0.127607	0.0170089
AP000924.1	-0.146116	0.036686		-1.52166	2.52443		-1.06046	0.976899
AP1M2	0.348021	0.118737		-0.640283	0.383349		-0.689421	0.350257
C1DP2	-0.241073	0.0598575		-1.62943	2.35883		-1.36686	1.43804
CALCR	-0.0704273	0.0139652		-0.752422	0.413173		-0.433121	0.0853482
CBFA2T3	0.856449	1.7454		-0.712204	1.1959		-0.173587	0.0401445
CH25H	-0.662533	0.198043		-1.53673	1.35159		-1.45173	1.00241
CHRM4	-0.711497	0.329366		-1.25784	1.30126		-0.920502	0.520999
CIART	0.230783	0.0731542		-0.140623	0.0367417		-0.240733	0.0405927
CIITA	-0.317613	0.103216		-2.17074	5.43529		-1.29734	1.67596
CNKSR2	0.388466	0.227845		-1.56565	5.20009		-1.14309	2.32372
CNTN3	-0.830578	0.533176		-1.10481	0.968284		-0.87077	0.494588
COL17A1	-0.392212	0.111855		-1.98139	3.60287		-1.11951	0.828121
DDO	0.134552	0.0302343		-0.564163	0.243006		-0.580325	0.17424
DEFB109F	-1.35133	1.41752		-1.61651	1.98521		-1.48083	1.4593
DGKG	0.187701	0.0598478		-0.764386	0.68383		0.142697	0.0170089
DIRAS2	0.593638	0.295278		-0.64487	0.36852		-0.353401	0.0695967
DNAJC5G	-1.55261	3.71124		-2.9242	15.3976		-2.56812	11.7304
EFCC1	-0.596208	0.328957		-1.23436	1.55706		-1.06264	1.01768
FABP3	-0.692642	0.358029		-0.94523	0.74282		-1.1927	1.12559
FAM124A	0.255467	0.111855		-1.16452	2.72114		-0.830861	1.1114
FAM131C	-0.748828	0.591188		-1.31332	2.21222		-1.28539	1.89896
FLG	-0.595625	0.173708		-1.97254	2.55459		-0.776489	0.236534
FLG-AS1	-0.0581985	0.0139652		-1.77917	3.96579		-0.619905	0.287912
FSD2	-2.26006	5.10096		-2.73869	6.19402		-1.99354	3.31544
GALNT18	-0.810046	1.41752		-0.719288	1.11647		-0.54083	0.479617
GPR101	-0.0271498	0.00585633		-0.271575	0.0761863		-0.00397178	3.63419e-05
GPR12	-0.348956	0.231855		-0.980289	2.308		-0.262558	0.0883192
HAS1	0.0884774	0.0149624		-0.729158	0.267628		-0.0278811	0.000172619
HPCA	-0.122673	0.0264637		-1.68538	2.72114		-1.50064	1.87836
IL2RB	0.596011	0.301326		-0.471657	0.194807		0.36239	0.0731257
IL3RA	0.0178433	0.00422192		-1.55623	2.84349		-0.917334	0.745739
IRX6	0.0252332	0.00555789		-0.326353	0.100861		-0.0192468	0.000172619
KIF19	-0.219585	0.0560826		-1.87894	3.78411		-1.49459	1.98486
LCMT1-AS2	-0.352968	0.128253		-0.321231	0.110222		-0.124469	0.0129049
LGI3	-0.603828	0.537475		-3.05452	23.2748		-2.43943	13.8943
LILRA2	-0.454347	0.180048		-0.706734	0.447122		-0.874415	0.596929
LILRA4	-0.164482	0.0416985		-1.04956	0.876987		-0.657295	0.246529
LILRB1	-0.272441	0.0712159		-0.2539	0.0626435		-0.578285	0.171005
LILRB3	-0.0342985	0.00715857		-0.163457	0.0359095		-0.0332799	0.00149392
LINC00514	-0.682648	0.711344		-0.78002	0.941503		-0.763923	0.815811
LINC00635	-0.899421	0.417577		-2.04396	2.95525		-1.3368	0.983082
LINC01606	-0.441652	0.10109		-1.07648	0.619656		-0.819133	0.255367
LINC01916	0.0517855	0.011339		-2.2603	3.9484		-1.34469	1.16495
LINC01962	-0.621909	0.399735		-1.25862	1.99274		-1.36432	2.15874
LINC02009	0.235847	0.0566605		-1.33765	1.51203		-0.903411	0.494588
LUM	-0.108156	0.0355336		-1.73162	6.15519		-1.33838	3.15057
MAT1A	-0.316869	0.0669832		-1.48647	1.47435		-1.08405	0.523827
MDFIC2	-0.4944	0.148461		-2.8192	6.00885		-1.77972	2.14308
MYO7B	-1.12495	0.903274		-1.71107	2.15814		-2.16488	3.19762
NAV3	-0.352258	0.14938		-0.595224	0.43333		0.0552168	0.00367449
NEURL1	0.232694	0.106913		-0.94701	1.94438		-0.688552	0.807161
NIM1K	-0.723816	0.521219		-0.908346	0.931449		-0.781625	0.543021
NMRK2	-0.535337	0.292721		-0.960621	1.11852		-1.08421	1.30668
NPHS1	-1.15199	1.65516		-1.61161	3.25041		-1.15284	1.42795
PER3	-0.657858	0.448041		-0.568987	0.357266		-0.582291	0.28716
PLXDC1	-0.208552	0.0926478		-1.24029	3.88127		-0.979422	2.04135
PPY	0.0100725	0.00213054		-0.788393	0.510545		0.0358705	0.00149392
PTPN2P2	-0.481719	0.146567		-1.61457	1.95479		-0.848631	0.360112
RAB17	0.269898	0.0901651		-0.996872	1.1584		-0.31276	0.0630187
RASA4CP	0.352215	0.0823309		-1.94518	2.6476		-1.59289	1.50394
RASGRP3	0.198793	0.0551051		-0.993739	1.04031		-0.784972	0.494588
RDH8	-0.942358	0.64734		-0.869306	0.556537		-0.547723	0.148915
RGS16	0.47513	0.249009		-0.407294	0.19575		-0.400106	0.125868
RGS6	-1.06204	1.48444		-1.88676	4.49859		-1.23278	1.56951
RIMBP2	0.176501	0.0471773		-1.71333	3.02778		-0.861573	0.538552
RNF223	-0.0593861	0.0132958		-1.68032	2.72114		-1.67494	2.4925
RNLS	-0.401237	0.134995		-1.62272	2.72114		-1.0363	0.836882
SEC14L5	-0.844607	1.4189		-1.1354	2.61578		-0.820707	1.15574
SECTM1	-0.569793	0.351847		-1.66485	4.03367		-1.25308	1.95698
SEMA3D	0.00623005	0.00178662		-0.699831	0.448023		-0.166161	0.0174775
SFTPC	-1.26239	2.18825		-2.79509	11.6595		-2.07249	6.7167
SLC45A2	0.266983	0.0486801		-2.30014	4.09401		-1.35991	0.913324
SMOC2	-0.286775	0.073995		-1.43372	1.71011		-0.774139	0.346857
SNCB	-0.637076	0.420124		-1.43343	2.8515		-0.967505	1.01675
SULT1C2	-0.82366	0.469487		-1.38859	1.70303		-1.14324	0.931431
SULT2A1	-1.20091	2.07342		-1.4457	3.33712		-0.982231	1.23142
TAGAP	0.512391	0.162917		-0.97327	0.612387		-0.769696	0.287912
TCHH	-0.727787	0.20786		-0.336278	0.0697944		-0.52372	0.0811264
TFE3	-0.0651789	0.0138313		0.0246983	0.0032619		0.208951	0.0218847
TGFB2	0.182271	0.0567355		-0.703665	0.603718		-0.536521	0.255154
TMEM191A	0.0973772	0.0305894		-0.859473	1.11456		-0.652898	0.504272
TMEM51-AS1	-0.503865	0.203097		-0.818138	0.576787		-0.215534	0.0249484
TNFRSF14	-0.522304	0.169019		-1.20896	1.09597		-0.890225	0.439807
TRIM54	-1.29513	3.60292		-2.91424	19.643		-2.05929	10.0326
TRIM63	0.437023	0.143132		-0.988885	0.827654		-0.800956	0.401804
TRPM2	-1.05	1.02478		-1.20018	1.38043		-1.64098	2.59327
TSBP1	-0.862537	0.400709		-2.02141	2.6064		-1.20556	0.789865
TXLNB	-0.808467	0.524599		-1.75253	3.38377		-1.36813	1.68789

## Sheet: Fig5e
Correlation between VCP depletion and VCPi in ASPS-1 cells at Highly enriched AT3 target genes
gene symbol	log2foldchangeCB5083	log2foldchangesiVCP
M6PR	0.0809065	-1.37034
CAMKK1	-0.440999	-0.576385
SLC25A13	-1.05301	-0.843053
DVL2	-0.223329	-0.420257
BAIAP2L1	-0.931039	0.180262
GTF2IRD1	0.540716	0.369795
MARK4	0.358995	0.424121
CLCN6	0.898502	0.570172
CD22	-0.511664	-1.13522
SLC25A39	-0.369643	-0.00596533
GPRC5A	1.41298	-0.170367
RRAGD	-1.27237	-0.789854
GRN	-0.430402	-0.162898
DAPK2	-0.951718	-0.272617
TIMP2	-1.22329	-0.475987
RTN4R	-1.67679	-1.01222
PHF23	0.70359	-0.00553631
SNX29	0.683522	-0.389124
BCAR1	-0.252077	0.222517
FNIP2	-0.614492	-0.511439
MCF2L2	-0.199513	0.351346
RASGRF1	0.141428	-1.73819
ATP11A	-0.30515	-0.803476
PTPN3	-1.60214	-0.494944
MNT	0.00321877	0.117876
JMJD6	0.730013	0.330361
ST6GALNAC2	-1.72132	-0.255446
OSBPL3	-0.954365	-0.213225
ACADVL	0.0773008	0.848241
GLI2	-2.08833	-0.30596
ARHGEF10L	-0.0947865	-0.24977
RAB7A	-0.633849	0.08674
RAP1GAP	-1.70213	-1.02555
NMRK2	-2.92591	-1.53805
KIF22	-3.33844	-0.667786
RNF13	-0.105426	0.0355909
SH3BP2	0.514796	-0.11354
EPB41L1	-1.28385	0.681103
PXN	-0.803709	0.315265
KIF16B	-0.23351	-0.219428
TRPM7	-0.387142	-1.24705
CAPN3	-0.673117	-0.802176
MFSD11	0.23274	0.291522
HOOK2	-0.359374	-0.216157
SCD	-0.54071	-0.557334
HMGXB4	-0.753835	0.261662
TOM1	0.296239	0.5295
HMOX1	0.643467	-1.89991
BIRC7	-0.379124	-0.728785
CDC25B	-2.24048	-0.093262
TRIB3	3.3092	0.0370281
ACP5	-1.48299	-1.20948
VAC14	-0.308059	-0.470017
FA2H	-1.12896	-0.384503
LMF1	-0.635432	-1.01793
CLCN7	0.156545	0.218784
SLC7A5	1.25291	-0.824301
FBXO31	0.488818	-0.0163152
EEF2K	-1.40858	-1.04601
PIEZO1	-0.367501	-0.322048
GGA2	0.193887	-0.131393
MAZ	-1.02102	-0.566696
ZNF106	-1.23192	-0.200528
VPS18	-1.16289	-0.862885
LAPTM4B	-1.81039	-0.426632
ERI1	-1.18701	-0.172485
ASAH1	-0.709996	-0.686841
PPP1R37	-0.384081	-0.667741
MED26	0.20197	0.2085
NAPA	-0.200488	-0.931219
NAMPT	3.02854	0.542179
MET	-0.19776	2.0338
LFNG	-1.792	-0.84996
SERPINE1	1.66755	-0.148227
PRKAG2	-0.848925	-0.236343
SUSD1	0.551243	-0.287558
ZMIZ1	0.312866	-0.604132
UBTF	-1.62662	-0.295523
RAI1	0.335492	0.0492555
WSB1	0.702592	0.728598
CORO1C	-0.358372	0.0703938
C12orf49	-0.0123943	-0.312244
SLC29A1	-2.13897	-0.821828
GNPDA1	-0.0208764	0.224129
HES1	-0.28936	0.702603
CENPA	-4.12985	-0.987195
CLIP4	0.944846	0.216902
PECR	-0.522506	-0.792142
CNPPD1	-0.899909	-0.597087
ID2	-2.17088	-0.524659
SDC1	-2.0021	-0.392808
COX7A2L	0.755918	-0.15017
C2orf42	0.658862	-0.173828
SLC19A2	0.163612	-2.0843
CTSD	-0.445706	-0.467871
MREG	-1.67087	-0.69694
RAB32	-0.123241	-1.11937
AVPI1	-0.221248	-0.738063
GNA13	0.520721	-0.221868
SORBS3	-0.519151	-0.87322
CRISPLD1	-0.777709	-1.342
POPDC2	0.491598	-0.684872
BHLHE41	-1.02994	-1.01109
SSPN	-0.402651	0.0492556
METTL8	-0.145889	-0.869007
ARFGEF2	0.0545025	-0.173276
CPNE5	-1.32723	-1.07167
SH3TC1	-1.01955	-0.0528281
NRSN2	-0.262596	-0.137081
ID1	-3.90577	-1.21845
THRA	-1.72471	-0.178599
NR1D1	-0.242245	-1.67215
FRMD8	0.37842	-0.049139
EPS15L1	-0.933081	-0.454746
METTL16	0.0551523	0.197379
ADM2	5.46375	-0.258787
CLN6	-0.482566	-1.15975
CALML4	-0.928576	-2.12911
CD68	-0.63381	-0.627058
DOCK6	1.21758	0.299405
LDLR	0.540018	0.469673
SNX9	0.946851	0.549103
GDF15	4.12401	0.447915
PGPEP1	0.24602	0.585548
LAMA5	-1.53684	-0.60742
UBE2D2	0.268514	0.181729
WBP2	-0.123095	-0.376857
AGAP3	-0.0158512	0.102714
BHLHE40	-0.854182	-0.909557
CABLES1	-1.04682	-0.619441
CTSL	0.0188415	-0.417418
RNFT2	-1.54219	-1.4814
CD63	-0.615251	-0.633725
ITGA7	-0.0389271	-0.0620886
RDH5	-0.678758	-0.681771
BLOC1S1	-1.67727	0.150315
CDK4	-0.406913	-0.889807
TSPAN31	0.317742	0.155876
TNS3	-0.482903	0.137187
GPNMB	-2.07536	-0.405789
BIN1	0.0699547	-0.424004
BPHL	-0.627913	-0.640031
MYOF	-0.260448	0.469639
KLRG1	-1.02688	-1.40294
INHBE	0.919632	-0.241303
MBNL2	0.0803303	-0.00758662
KIFC3	-0.374112	0.226499
MAP1LC3B	2.31699	0.516915
NPC1	0.0505202	-0.162488
SLC16A3	0.800202	-0.835951
RAB40B	0.111473	-0.282527
CSNK1D	0.136772	-0.0591881
GEMIN7	0.207619	-0.344007
KCNH1	-0.991695	-0.143138
UBAP2L	-0.799129	-0.43214
C1orf43	-0.050975	0.12785
EML4	-0.350343	-0.0461734
SLC20A1	-0.945909	-1.90728
RETREG2	-0.34263	-0.0774237
PLA1A	2.49686	-0.190613
TBC1D7	-0.600842	-0.74247
C7orf50	-0.651471	-0.344611
LACTB2	-0.442844	-0.125096
DGKZ	-1.83392	-0.17718
PTPRJ	0.479375	-0.420157
YTHDF1	0.259697	0.0966748
UBC	1.38237	1.44509
ITPR1	1.00445	-0.216675
DIP2C	-1.08168	-0.242265
SH2D6	-0.367635	0.680819
CMIP	0.49235	-0.406195
LARP1	-0.787216	-0.413001
VPS26C	0.43042	-0.174887
TRIM63	-1.87261	-1.09297
CBS	3.1741	-0.309247
RALGDS	-1.14204	-0.754276
UBE2Q1	0.0306902	-0.563299
SQSTM1	1.0643	0.121811
SRSF2	-0.415948	-0.0834888
FAM171A2	-0.724154	-0.126881
SPC24	-6.03987	-0.173016
IP6K3	-0.393285	-0.906186
LEMD2	0.770952	0.220739
TNFSF13	0.73792	-0.0198128
SENP3	-0.016852	-0.00491056
EIF4A1	0.352181	-0.217387
MEGF6	-1.25867	-0.777852
SNHG16	0.596658	0.328547
BRI3	-0.411563	-0.1069
DNAAF5	-0.153705	-0.35828
SUN1	-0.145912	-0.160316
GPR146	-0.348835	-0.773006
SLC4A2	-0.714348	-0.472452
FASTK	-0.74036	-0.263672
TMUB1	0.0047075	-0.300065
ARHGAP42	-0.0321474	-0.0837636
IQCD	-0.731502	-0.107633
CIAO2A	-0.995443	-0.697722
NAV2	-1.60602	-0.960945
PATL1	-0.256291	-0.604601
STX3	-0.68517	-0.125767
MARS	1.78418	0.0550215
MBD6	-0.340055	0.200257
PRRT2	-1.16627	-0.472606
KRT80	-0.117544	0.6105
TMC8	-2.00845	-0.896161
MLST8	-0.61375	-0.30687
E4F1	0.469792	0.320935
RAB3IL1	-0.0718133	-0.381285
BEST1	4.32117	0.682026
FTH1	0.877755	-0.305882
KCNJ4	-0.406758	-1.26605
IRF2BP2	1.52602	0.524411
RGS14	-1.11487	0.00765549
SPNS1	-0.104063	-0.9897
ASPSCR1	0.867168	0.439644
HNRNPF	-0.0268556	-0.284262
MAP3K2	0.262848	0.230769
ELP5	0.152581	-0.0478283
GABARAP	0.431108	0.0156852
DLGAP1	0.697137	-0.326801
USP32	0.640995	-0.00184252
JUNB	2.76972	0.405329
CHST11	-0.781443	-0.732465
BCL2L1	-0.70481	-0.372305
TMEM217	4.51966	0.973985
NABP1	1.17296	0.13138
PLK3	1.43386	0.205534
MGA	-0.328473	-0.350307
DDIT3	1.83093	0.0506307
DCTN2	-0.075984	0.279456
CTDNEP1	0.104191	0.000124317
BAIAP2	-1.44943	-0.348439
DOK7	-1.97896	-1.07302
CCDC57	0.728941	-0.299679
GNG7	-1.65353	-1.4453
NFATC2IP	-0.454313	-0.163539
MTHFR	0.386004	-0.619226
MAN1B1	0.0369806	-0.0644878
PIDD1	-0.544614	0.464389
RPLP2	0.139253	0.20562
PNPLA2	0.840369	0.680534
CRACR2B	-0.0332782	0.348939
CD151	-0.796401	0.100415
POLR2L	-1.44796	-0.0906462
PLEC	-1.03578	-0.159342
CEP295NL	-0.131009	-0.463257
LDLRAD3	-0.809603	-1.21096
CUEDC1	-0.61338	0.156693
METTL23	0.0126836	0.129954
C6orf223	0.361283	-0.602878
CLDN7	1.66957	0.229161
MFSD5	-0.570348	-0.846722
BRICD5	-1.54543	-0.336631
COL18A1	-2.14693	-0.912251
SLC25A10	-2.82325	-1.28374
PGP	-1.77355	-0.699828
PLA2G6	-0.250052	-0.308431
SOCS3	-0.326883	-0.100273
BRF1	-1.25731	-0.434603
HGS	1.00457	0.82004
SV2B	-0.833066	-2.02663
AHNAK2	-2.08473	-1.08963
PCYT2	-1.34088	-0.615447
TPCN1	-0.749874	-0.419464
SIRT7	0.157928	0.0109517
NHEJ1	0.115936	-0.185693
AGRN	-0.516313	0.0344448
LITAF	0.587053	-0.0115622
FAM53B	-0.772482	0.0356008
ZNF775	-0.10386	-0.271672
NF1	0.0818644	0.169065
DAPK1	0.137096	0.655393
MAFG	1.18292	0.436653
KIAA1671	-0.428331	-0.176178
KANK2	-1.52091	-0.140089
UAP1L1	-0.796489	-0.670344
PSAP	0.221161	0.134962
MBP	-1.03744	-1.05172
PIM3	0.271105	-0.0931831
ZNF627	0.547266	0.00901295
MIR29B2CHG	1.26287	-0.340657
LINC01270	0.288052	-0.847105
LINC00963	1.19656	-0.268296
TMEM231	-0.0929579	-0.431501
ADGRG1	-1.26572	-0.722141
CCDC85C	-1.91026	-0.259455
SLX1A-SULT1A3	0.192602	0.102393
SLC35F6	1.08047	0.369224
SLC23A3	0.955328	-0.975565
REPIN1	-0.381015	-0.254695
TSPAN4	-0.924264	0.150015
XKR9	0.434434	0.213948
ZMIZ1-AS1	-0.0444835	-1.65986
LINC01816	-0.00852869	0.0801199
LINC-PINT	0.828607	0.628357
LINC00513	1.42072	0.583232
LINC01503	0.318309	0.0562838
ID2-AS1	-1.21419	-0.714099
PPP1R3E	-0.816785	-0.542314
MSC-AS1	0.520959	-0.13829
BHLHE40-AS1	0.478379	-1.27041
EGOT	5.20905	-0.395972
RNF223	-0.874326	-1.389
GET4	0.0419539	-0.414136
PLEKHO2	-0.426083	-0.0358802
PVT1	1.11374	-0.366286
MALAT1	0.0702665	0.62791
BCL2L2-PABPN1	0.120868	-0.532386
MRPL12	-0.526912	-0.773141
MAFG-DT	1.86401	0.227459
MAN1B1-DT	-0.288007	-0.476353
LINC01730	0.474802	0.292593
U2AF1L5	-0.0130621	0.223002
SENP3-EIF4A1	1.42387	-0.052526
PAGR1	-1.54895	-0.668384

## Sheet: Fig5f
Correlation between VCP depletion and VCPi in FU-UR-1 cells at Highly enriched AT3 target genes
gene symbol	log2foldchange CB5083	log2foldchange siVCP
M6PR	-1.21244	-1.37034
CAMKK1	-1.78553	-0.576385
SLC25A13	-1.37376	-0.843053
DVL2	-1.02683	-0.420257
BAIAP2L1	0.101234	0.180262
GTF2IRD1	0.589176	0.369795
MARK4	0.486457	0.424121
CLCN6	0.521112	0.570172
CD22	-0.804511	-1.13522
SLC25A39	0.132854	-0.00596533
MVP	-0.296034	-0.378376
GPRC5A	-0.220156	-0.170367
RRAGD	-1.55673	-0.789854
GRN	-1.48644	-0.162898
DAPK2	-0.522064	-0.272617
TIMP2	-0.858914	-0.475987
RTN4R	-1.80144	-1.01222
PHF23	-0.213678	-0.00553631
MYO16	1.74004	1.25523
SNX29	-1.06916	-0.389124
BCAR1	0.118445	0.222517
FNIP2	-1.80579	-0.511439
MCF2L2	-0.152861	0.351346
RASGRF1	-1.24866	-1.73819
ATP11A	-1.60699	-0.803476
PTPN3	-1.86492	-0.494944
MNT	-0.047476	0.117876
JMJD6	1.02523	0.330361
ST6GALNAC2	-3.96019	-0.255446
OSBPL3	0.633701	-0.213225
ACADVL	1.05281	0.848241
EVC	-1.20163	-0.662917
GLI2	-0.597615	-0.30596
ARHGEF10L	-0.487064	-0.24977
RAB7A	-1.18856	0.08674
RAP1GAP	-0.808024	-1.02555
NMRK2	-4.8977	-1.53805
KIF22	-2.5382	-0.667786
RNF13	-0.417113	0.0355909
SH3BP2	0.343614	-0.11354
EPB41L1	-0.280328	0.681103
PXN	0.440422	0.315265
KIF16B	-0.290149	-0.219428
TRPM7	-1.87209	-1.24705
CAPN3	-1.87166	-0.802176
MFSD11	-0.499382	0.291522
HOOK2	-0.454818	-0.216157
CRTAC1	-1.30614	-0.177886
SCD	-2.26889	-0.557334
HMGXB4	-0.993316	0.261662
TOM1	0.600056	0.5295
HMOX1	-1.20814	-1.89991
BIRC7	-0.914572	-0.728785
NKAIN4	-2.82778	-0.506855
CDC25B	-1.94569	-0.093262
TRIB3	1.21529	0.0370281
ACP5	-2.53728	-1.20948
VAC14	-0.144	-0.470017
FA2H	-0.404983	-0.384503
LMF1	-0.210016	-1.01793
CLCN7	-0.532395	0.218784
SLC7A5	-0.0413608	-0.824301
FBXO31	0.321776	-0.0163152
FBXO31	0.321776	-0.0163152
EEF2K	-1.99404	-1.04601
PIEZO1	-0.918347	-0.322048
GGA2	-0.895728	-0.131393
MAZ	-1.1652	-0.566696
ZNF106	0.00787295	-0.200528
VPS18	-1.15239	-0.862885
LAPTM4B	-0.984954	-0.426632
ERI1	-0.0826308	-0.172485
ASAH1	-2.16452	-0.686841
PPP1R37	-1.00581	-0.667741
MED26	0.533679	0.2085
NAPA	-1.15005	-0.931219
MAG	0.084	-1.20058
NAMPT	1.64687	0.542179
MET	0.322488	2.0338
LFNG	-3.43264	-0.84996
SERPINE1	0.756605	-0.148227
PRKAG2	-0.840347	-0.236343
SUSD1	0.467813	-0.287558
ZMIZ1	-0.327145	-0.604132
UBTF	-0.318061	-0.295523
RAI1	-0.633518	0.0492555
WSB1	0.0446219	0.728598
CORO1C	-0.809533	0.0703938
C12orf49	-0.938646	-0.312244
PHC1	0.546804	0.049604
SLC29A1	-1.68049	-0.821828
GNPDA1	-0.568361	0.224129
HES1	-0.33292	0.702603
CENPA	-4.08843	-0.987195
CLIP4	0.802713	0.216902
PECR	-0.265673	-0.792142
CNPPD1	-1.01384	-0.597087
ID2	-1.64208	-0.524659
SDC1	-0.378356	-0.392808
COX7A2L	0.264952	-0.15017
C2orf42	0.839812	-0.173828
SLC19A2	-2.26446	-2.0843
CTSD	-0.61892	-0.467871
MREG	-3.11744	-0.69694
RAB32	-1.06251	-1.11937
NEK6	-0.78689	0.309339
AVPI1	0.931834	-0.738063
GNA13	-0.0223792	-0.221868
SORBS3	-0.827812	-0.87322
CRISPLD1	-2.33708	-1.342
POPDC2	-0.543127	-0.684872
BHLHE41	-1.8825	-1.01109
SSPN	-0.329902	0.0492556
METTL8	-0.599986	-0.869007
ARFGEF2	0.118694	-0.173276
CPNE5	-2.74725	-1.07167
SH3TC1	1.63798	-0.0528281
NRSN2	-0.222371	-0.137081
ID1	-0.87837	-1.21845
THRA	-0.630914	-0.178599
NR1D1	-1.53485	-1.67215
FRMD8	-0.143819	-0.049139
OMG	-5.60608	0.0871363
EPS15L1	-0.622427	-0.454746
METTL16	0.350516	0.197379
ADM2	1.53921	-0.258787
CLN6	-1.83968	-1.15975
CALML4	-1.32212	-2.12911
CD68	-0.342885	-0.627058
DOCK6	0.636486	0.299405
LDLR	-0.860018	0.469673
SNX9	0.646548	0.549103
GDF15	2.63109	0.447915
PGPEP1	0.484079	0.585548
LAMA5	-0.589076	-0.60742
SLC34A1	-1.47065	-0.56453
UBE2D2	0.180021	0.181729
C1orf159	-1.04144	-0.324727
WBP2	-0.447241	-0.376857
AGAP3	0.553354	0.102714
BHLHE40	-0.818981	-0.909557
CABLES1	-0.859062	-0.619441
DOCK2	-0.228104	-0.277361
CTSL	1.91033	-0.417418
RNFT2	-1.48476	-1.4814
CD63	-0.667795	-0.633725
ITGA7	-0.308517	-0.0620886
RDH5	-1.41057	-0.681771
BLOC1S1	-1.83158	0.150315
CDK4	-1.41049	-0.889807
TSPAN31	0.588119	0.155876
TNS3	-0.923088	0.137187
GPNMB	-2.14379	-0.405789
BIN1	-0.446971	-0.424004
GARNL3	-0.273857	-0.626096
BPHL	-0.380075	-0.640031
MYOF	0.752757	0.469639
KLRG1	-0.794769	-1.40294
INHBE	2.1967	-0.241303
MBNL2	0.449587	-0.00758662
KIFC3	-0.508174	0.226499
MAP1LC3B	1.39874	0.516915
NPC1	-0.292228	-0.162488
SLC16A3	-0.274092	-0.835951
RAB40B	-1.64265	-0.282527
CSNK1D	0.140716	-0.0591881
GEMIN7	-0.367159	-0.344007
KCNH1	0.010468	-0.143138
UBAP2L	-1.31421	-0.43214
C1orf43	0.195501	0.12785
EML4	-0.589546	-0.0461734
SLC20A1	-1.48787	-1.90728
PLA1A	0.0448279	-0.190613
TBC1D7	-0.28112	-0.74247
C7orf50	0.149151	-0.344611
LACTB2	-0.862381	-0.125096
DGKZ	-0.588391	-0.17718
PTPRJ	0.095863	-0.420157
YTHDF1	0.0717077	0.0966748
UBC	1.85938	1.44509
ITPR1	1.09674	-0.216675
DIP2C	-0.462368	-0.242265
SH2D6	0.180972	0.680819
CMIP	-0.99914	-0.406195
LARP1	-0.264407	-0.413001
TRIM63	-4.93342	-1.09297
CBS	0.348952	-0.309247
RALGDS	-1.29636	-0.754276
UBE2Q1	-0.287398	-0.563299
SQSTM1	0.795775	0.121811
SRSF2	-0.891977	-0.0834888
FAM171A2	0.379722	-0.126881
SPC24	-3.7851	-0.173016
IP6K3	0.14035	-0.906186
LEMD2	0.29043	0.220739
TNFSF13	0.492076	-0.0198128
SENP3	0.36727	-0.00491056
EIF4A1	-0.133485	-0.217387
MEGF6	-1.85252	-0.777852
SNHG16	-0.0436915	0.328547
BRI3	-0.121505	-0.1069
DNAAF5	-0.42751	-0.35828
SUN1	-0.118921	-0.160316
GPR146	-2.19101	-0.773006
SLC4A2	-0.120907	-0.472452
FASTK	-0.267611	-0.263672
TMUB1	0.118733	-0.300065
ARHGAP42	-0.981758	-0.0837636
IQCD	-0.151783	-0.107633
NAV2	-0.299503	-0.960945
PATL1	-0.79627	-0.604601
STX3	-1.14056	-0.125767
MARS	1.06962	0.0550215
MBD6	-0.555201	0.200257
PRRT2	-0.768767	-0.472606
KRT80	2.22315	0.6105
PRDX2	-0.210652	-0.601801
TMC8	0.239585	-0.896161
MLST8	-0.0705129	-0.30687
E4F1	0.248772	0.320935
RAB3IL1	-0.550785	-0.381285
BEST1	1.87032	0.682026
FTH1	0.533366	-0.305882
KCNJ4	-2.80619	-1.26605
IRF2BP2	0.932625	0.524411
RGS14	-0.462438	0.00765549
SPNS1	-1.29436	-0.9897
ASPSCR1	0.277466	0.439644
HNRNPF	-0.802603	-0.284262
MAP3K2	0.558153	0.230769
SLC16A5	2.02471	-0.543008
ELP5	0.0444106	-0.0478283
GABARAP	-0.28526	0.0156852
DLGAP1	-1.68629	-0.326801
USP32	-0.138069	-0.00184252
JUNB	1.04167	0.405329
CHST11	-0.378153	-0.732465
BCL2L1	0.110743	-0.372305
CXXC5	-0.214856	-0.260826
MOB3A	-0.186059	-0.0221435
TMEM217	1.02908	0.973985
NABP1	-0.921231	0.13138
PLK3	1.56223	0.205534
MGA	-0.123432	-0.350307
DDIT3	1.41372	0.0506307
DCTN2	-0.191011	0.279456
CTDNEP1	0.586316	0.000124317
BAIAP2	-0.748688	-0.348439
DOK7	-0.276364	-1.07302
CCDC57	0.0163607	-0.299679
GNG7	-0.979393	-1.4453
NFATC2IP	-0.438011	-0.163539
MTHFR	-0.189228	-0.619226
MAN1B1	0.114819	-0.0644878
SLC25A22	0.439308	-0.34994
PIDD1	0.517751	0.464389
RPLP2	0.0104284	0.20562
PNPLA2	0.860937	0.680534
CRACR2B	1.3793	0.348939
CD151	-0.0225899	0.100415
POLR2L	-0.755831	-0.0906462
PLEC	1.21074	-0.159342
CEP295NL	0.215659	-0.463257
LDLRAD3	-1.62238	-1.21096
CUEDC1	-0.188988	0.156693
METTL23	0.459804	0.129954
C6orf223	0.110165	-0.602878
CLDN7	-0.645481	0.229161
MFSD5	-0.732621	-0.846722
BRICD5	-0.70958	-0.336631
COL18A1	-1.1499	-0.912251
PYCR1	0.823553	-0.576874
SLC25A10	-2.54555	-1.28374
PGP	-0.682198	-0.699828
PLA2G6	-0.141821	-0.308431
SOCS3	-0.636591	-0.100273
BRF1	-0.987228	-0.434603
HGS	0.635446	0.82004
SV2B	-1.57963	-2.02663
AHNAK2	-1.05076	-1.08963
PCYT2	-1.0786	-0.615447
TPCN1	-0.159366	-0.419464
SIRT7	0.3122	0.0109517
NHEJ1	-0.286714	-0.185693
DNAH17	-1.50468	-1.70191
AGRN	-0.866061	0.0344448
LITAF	-0.140437	-0.0115622
FAM53B	0.192924	0.0356008
ZNF775	-0.112112	-0.271672
NF1	-0.112485	0.169065
DAPK1	-0.682721	0.655393
MAFG	1.16459	0.436653
KIAA1671	0.0102745	-0.176178
KANK2	-1.48943	-0.140089
UAP1L1	-2.49455	-0.670344
ATP11AUN	-0.985455	-0.806361
PSAP	-0.224971	0.134962
MBP	-0.852234	-1.05172
PIM3	-0.171542	-0.0931831
ZNF627	0.359453	0.00901295
LINC01270	0.803032	-0.847105
LINC00963	1.1946	-0.268296
TMEM231	-0.368284	-0.431501
ADGRG1	-0.351342	-0.722141
CCDC85C	-1.01366	-0.259455
SLC35F6	1.07323	0.369224
SLC23A3	0.554097	-0.975565
REPIN1	-0.680154	-0.254695
TSPAN4	-0.0241122	0.150015
XKR9	-0.250643	0.213948
ZMIZ1-AS1	0.842939	-1.65986
LINC-PINT	0.883251	0.628357
LINC01271	0.271249	0.161583
LINC01503	1.00011	0.0562838
ID2-AS1	-0.236432	-0.714099
PPP1R3E	-1.11286	-0.542314
MSC-AS1	0.479398	-0.13829
BHLHE40-AS1	-1.56467	-1.27041
EGOT	-1.06866	-0.395972
LINC00896	0.0405454	0.203586
RNF223	-1.36533	-1.389
GET4	-0.787057	-0.414136
PLEKHO2	-0.268211	-0.0358802
PVT1	0.650562	-0.366286
MALAT1	0.300057	0.62791
MALAT1	0.300057	0.62791
BCL2L2-PABPN1	-0.919297	-0.532386
MRPL12	-0.586305	-0.773141
MIR3189	1.08072	0.630704
MIR3680-1	-0.126871	-0.445352
MIR3196	-0.801155	-0.443215
PANO1	-1.31461	-0.925213
U2AF1L5	-1.20763	0.223002
SENP3-EIF4A1	-0.0420334	-0.052526
PAGR1	-0.635	-0.668384

## Sheet: Fig5gh
RNA-seq pooled from n=3 biological replicates for each condition. Genes selected for 8-fold over-expression by TFE3, AT3.1 and AT3.2, each over GFP control, all in the absence of CB-5083
id	gene_name	biotype	chromosome	description	CB5083+TFE3 log2FC	CB5083+TFE3 padj	CB5083+TFE3 -log(padj)	TFE3 direction with CB5083	CB5083+AT3.1 log2FC	CB5083+AT3.1 padj	CB5083+AT3.1 -log(padj)	CB5083+AT3.2 log2FC	CB5083+AT3.2 log2FC padj	neg LOG10padj CB5083+AT3.2
ENSG00000065618	COL17A1	protein_coding	10	collagen type XVII alpha 1 chain	1.00219	0.000182888	3.73782	positive	-0.949434	0.000454315	3.34264	-1.11951	0.148552	0.828121
ENSG00000100385	IL2RB	protein_coding	22	interleukin 2 receptor subunit beta	1.4543	1.88305e-06	5.72514	positive	-0.24922	0.537338	0.269752	0.36239	0.845034	0.0731257
ENSG00000129354	AP1M2	protein_coding	19	adaptor related protein complex 1 subunit mu 2	0.679215	0.00776256	2.11	positive	-0.0159646	0.964803	0.0155615	-0.689421	0.44642	0.350257
ENSG00000149970	CNKSR2	protein_coding	X	connector enhancer of kinase suppressor of Ras 2	0.938049	0.00222513	2.65265	positive	-0.904222	0.0033079	2.48045	-1.14309	0.00474545	2.32372
ENSG00000150510	FAM124A	protein_coding	13	family with sequence similarity 124 member A	0.764512	0.00374589	2.42644	positive	-0.799789	0.00223659	2.65041	-0.830861	0.0773745	1.1114
ENSG00000152689	RASGRP3	protein_coding	2	RAS guanyl releasing protein 3	0.81541	0.000693431	3.159	positive	-0.0622143	0.8584	0.0663102	-0.784972	0.320193	0.494588
ENSG00000157873	TNFRSF14	protein_coding	1	TNF receptor superfamily member 14	1.47901	0.000210774	3.67618	positive	-1.88546	1.50083e-06	5.82367	-0.890225	0.36324	0.439807
ENSG00000158022	TRIM63	protein_coding	1	tripartite motif containing 63	1.30598	0.000833681	3.079	positive	-0.980076	0.0144768	1.83933	-0.800956	0.396457	0.401804
ENSG00000159208	CIART	protein_coding	1	circadian associated repressor of transcription	0.862626	0.00149449	2.82551	positive	-0.920785	0.000636927	3.19591	-0.240733	0.910767	0.0405927
ENSG00000165023	DIRAS2	protein_coding	9	DIRAS family GTPase 2	0.919126	0.0048499	2.31427	positive	-0.958563	0.00289271	2.5387	-0.353401	0.851929	0.0695967
ENSG00000167850	CD300C	protein_coding	17	CD300c molecule	0.864181	0.0384198	1.41544	positive	0.187389	0.732217	0.13536	-0.712902	0.632716	0.198791
ENSG00000176177	ENTHD1	protein_coding	22	ENTH domain containing 1	1.26328	5.57114e-05	4.25406	positive	-0.574724	0.114852	0.939862	-0.561656	0.663282	0.178302
ENSG00000187912	CLEC17A	protein_coding	19	C-type lectin domain containing 17A	1.10512	0.00014826	3.82898	positive	-1.26882	0.000189911	3.72145	-1.29211	0.177544	0.750694
ENSG00000203837	PNLIPRP3	protein_coding	10	pancreatic lipase related protein 3	1.87534	4.5425e-06	5.34271	positive	-0.973907	0.0313378	1.50393	-0.124244	0.984893	0.00661078
ENSG00000236217	C1DP2	processed_pseudogene	10	C1D nuclear receptor corepressor pseudogene 2	0.521366	0.035515	1.44959	positive	-0.655022	0.0156186	1.80636	-1.36686	0.0364719	1.43804
ENSG00000237330	RNF223	protein_coding	1	ring finger protein 223	0.77988	0.0240146	1.61952	positive	-0.543779	0.147513	0.831171	-1.67494	0.00321737	2.4925
ENSG00000249715	FER1L5	protein_coding	2	fer-1 like family member 5	0.803681	0.0493323	1.30687	positive	-0.815188	0.0570922	1.24342	-2.01089	0.000423814	3.37283
ENSG00000253301	LINC01606	lncRNA	8	long intergenic non-protein coding RNA 1606	1.1027	0.0115372	1.9379	positive	0.101448	0.866111	0.0624266	-0.819133	0.555434	0.255367
ENSG00000283646	LINC02009	lncRNA	3	long intergenic non-protein coding RNA 2009	1.77876	5.19497e-07	6.28442	positive	-0.789185	0.0636242	1.19638	-0.903411	0.320193	0.494588
ENSG00000116014	KISS1R	protein_coding	19	KISS1 receptor	-0.877743	0.0164091	1.78492	negative
ENSG00000248473	LINC01962	lncRNA	5	long intergenic non-protein coding RNA 1962	-0.851728	0.057973	1.23677	not significant
ENSG00000186628	FSD2	protein_coding	15	fibronectin type III and SPRY domain containing 2	-0.729296	0.231464	0.635517	not significant
ENSG00000142185	TRPM2	protein_coding	21	transient receptor potential cation channel subfamily M member 2	-0.492102	0.205322	0.687564	not significant
ENSG00000139329	LUM	protein_coding	12	lumican	-0.433531	0.155336	0.808729	not significant
ENSG00000246731	MGC16275	lncRNA	17	uncharacterized protein MGC16275	-0.419308	0.352755	0.452526	not significant
ENSG00000182732	RGS6	protein_coding	14	regulator of G protein signaling 6	-0.317973	0.553499	0.256883	not significant
ENSG00000188064	WNT7B	protein_coding	22	Wnt family member 7B	-0.272384	0.558114	0.253277	not significant
ENSG00000168481	LGI3	protein_coding	8	leucine rich repeat LGI family member 3	-0.227837	0.726458	0.138789	not significant
ENSG00000138100	TRIM54	protein_coding	2	tripartite motif containing 54	-0.214382	0.631593	0.199563	not significant
ENSG00000260034	LCMT1-AS2	lncRNA	16	LCMT1 antisense RNA 2	-0.193949	0.70052	0.15458	not significant
ENSG00000161270	NPHS1	protein_coding	19	NPHS1 adhesion molecule, nephrin	-0.174242	0.730618	0.136309	not significant
ENSG00000163793	DNAJC5G	protein_coding	2	DnaJ heat shock protein family (Hsp40) member C5 gamma	-0.118756	0.809378	0.0918486	not significant
ENSG00000168484	SFTPC	protein_coding	8	surfactant protein C	-0.115101	0.832101	0.0798242	not significant
ENSG00000158014	SLC30A2	protein_coding	1	solute carrier family 30 member 2	-0.100048	0.858274	0.066374	not significant
ENSG00000154027	AK5	protein_coding	1	adenylate kinase 5	-0.094987	0.853234	0.0689319	not significant
ENSG00000101180	HRH3	protein_coding	20	histamine receptor H3	-0.0567868	0.91668	0.0377823	not significant
ENSG00000185291	IL3RA	protein_coding	X	interleukin 3 receptor subunit alpha	-0.0252497	0.970578	0.0129695	not significant
ENSG00000110436	SLC1A2	protein_coding	11	solute carrier family 1 member 2	-0.0235761	0.972641	0.0120475	not significant
ENSG00000197177	ADGRA1	protein_coding	10	adhesion G protein-coupled receptor A1	-0.0151933	0.98512	0.00651103	not significant
ENSG00000244050	DEFB109F	transcribed_unprocessed_pseudogene	12	defensin beta 109F (pseudogene)	-0.00933529	0.989641	0.00452251	not significant
[truncated: 32 more rows]

[truncated: 12 more sheets: Fig6a, Fig6b, Fig6c, Fig6i, Fig6j, SuppFig4a-1, SuppFig4a-2, SuppFig4a-3, SuppFig5b, SuppFig5d, SuppFig5f, SuppFig5i]
